# Supplementary material for: Rationally Designed Dual Kinase Inhibitors for Management of Obstructive Sleep Apnea—A Computational Study
Source: Biomedicines. 2026 Jan 14;14(1):181. doi: 10.3390/biomedicines14010181 (PMC12838891; doi:10.3390/biomedicines14010181)
Supplement: Supplementary file 1 [file biomedicines-14-00181-s001.zip]

Archive with 2 entries (2 files):
- 01 Supplementary Tables.xlsx
- 01 Supplementary_RR123.pdf
