# Supplementary material for: Rationally Designed Dual Kinase Inhibitors for Management of Obstructive Sleep Apnea—A Computational Study
Source: Biomedicines. 2026 Jan 14;14(1):181. doi: 10.3390/biomedicines14010181 (PMC12838891; doi:10.3390/biomedicines14010181)
Supplement: Supplementary file 1 [file biomedicines-14-00181-s001.zip › 01 Supplementary Tables.xlsx]

## Sheet: Content
Sheet	Name	Description	Comment, abrv.
1	MIM-18	MIM annotations in UniProt (verbal content) used in the word cloud
2	Val-table HPA	validation by Human Protein Atlas
3	Host-Mb-PPI	NetworkAnalyst category selection/export table	Mb=Microbiome	PPI=Protein Protein Interactions
4	Jurkat	NetworkAnalyst category selection/export table
5	tPPI-C-H-Fc	NetworkAnalyst category selection/export table	Cerebellum, Hippocampus, Frontal cortex, Hypothalamus, Cerebellar hemisphere
6	Prot-Chem-Int	NetworkAnalyst category selection/export table
7	CK1d-PINK-chemicals	NetworkAnalyst category selection/export table
8	tPPI-Liver	NetworkAnalyst category selection/export table		Not discussed in the manuscript
9	tPPI-Heart-lv	NetworkAnalyst category selection/export table		Not discussed in the manuscript
10	Signaling	NetworkAnalyst category selection/export table
11	SIG2	NetworkAnalyst category selection/export table	Signaling 2
12	tPPI-Esoph	NetworkAnalyst category selection/export table		Not discussed in the manuscript
13	tPPI-Adip-v	NetworkAnalyst category selection/export table		Not discussed in the manuscript

## Sheet: MIM-18
DISEASE: Cardiomyopathy, dilated, 1O (CMD1O) [MIM:608569]: A disorder characterized by ventricular dilation and impaired systolic function, resulting in congestive heart failure and arrhythmia. Patients are at risk of premature death. {ECO:0000269|PubMed:15034580}. Note=The disease is caused by variants affecting the gene represented in this entry.; DISEASE: Atrial fibrillation, familial, 12 (ATF…
DISEASE: Cardiomyopathy, dilated, 1P (CMD1P) [MIM:609909]: A disorder characterized by ventricular dilation and impaired systolic function, resulting in congestive heart failure and arrhythmia. Patients are at risk of premature death. {ECO:0000269|PubMed:12610310, ECO:0000269|PubMed:16432188, ECO:0000269|PubMed:22137083, ECO:0000269|PubMed:22427649, ECO:0000269|PubMed:22707725}. Note=The disease …
DISEASE: Advanced sleep phase syndrome, familial, 2 (FASPS2) [MIM:615224]: An autosomal dominant disorder characterized by very early sleep onset and offset. Individuals are 'morning larks' with a 4 hours advance of the sleep, temperature and melatonin rhythms. {ECO:0000269|PubMed:15800623, ECO:0000269|PubMed:23636092}. Note=The disease is caused by variants affecting the gene represented in this…
DISEASE: Restless legs syndrome 6 (RLS6) [MIM:611185]: A neurologic sleep/wake disorder characterized by uncomfortable and unpleasant sensations in the legs that appear at rest, usually at night, inducing an irresistible desire to move the legs. The disorder results in nocturnal insomnia and chronic sleep deprivation. The majority of patients also have periodic limb movements in sleep, which are …
DISEASE: Pulmonary hypertension, primary, 4 (PPH4) [MIM:615344]: A rare disorder characterized by plexiform lesions of proliferating endothelial cells in pulmonary arterioles. The lesions lead to elevated pulmonary arterial pression, right ventricular failure, and death. The disease can occur from infancy throughout life and it has a mean age at onset of 36 years. Penetrance is reduced. Although …
DISEASE: Epilepsy, idiopathic generalized 11 (EIG11) [MIM:607628]: A disorder characterized by recurring generalized seizures in the absence of detectable brain lesions and/or metabolic abnormalities. Generalized seizures arise diffusely and simultaneously from both hemispheres of the brain. {ECO:0000269|PubMed:19191339, ECO:0000269|PubMed:23632988}. Note=Disease susceptibility is associated with…
DISEASE: Severe combined immunodeficiency autosomal recessive T-cell-negative/B-cell-negative/NK-cell-negative due to adenosine deaminase deficiency (ADASCID) [MIM:102700]: An autosomal recessive disorder accounting for about 50% of non-X-linked SCIDs. SCID refers to a genetically and clinically heterogeneous group of rare congenital disorders characterized by impairment of both humoral and cell-…
DISEASE: GLUT1 deficiency syndrome 1 (GLUT1DS1) [MIM:606777]: A neurologic disorder showing wide phenotypic variability. The most severe 'classic' phenotype comprises infantile-onset epileptic encephalopathy associated with delayed development, acquired microcephaly, motor incoordination, and spasticity. Onset of seizures, usually characterized by apneic episodes, staring spells, and episodic eye…
DISEASE: Paroxysmal non-kinesigenic dyskinesia 3 with or without generalized epilepsy (PNKD3) [MIM:609446]: An autosomal dominant neurologic disorder characterized by absence seizures, generalized tonic-clonic seizures, paroxysmal nonkinesigenic dyskinesia and involuntary dystonic or choreiform movements. Onset is usually in childhood. Patients may have seizures only, dyskinesia only, or both. {E…
DISEASE: Parkinson disease 6 (PARK6) [MIM:605909]: An early-onset form of Parkinson disease, a neurodegenerative disorder characterized by parkinsonian signs such as rigidity, resting tremor and bradykinesia. A subset of patients manifest additional symptoms including hyperreflexia, autonomic instability, dementia and psychiatric disturbances. Symptoms show diurnal fluctuation and can improve aft…
DISEASE: Congenital myopathy 9A (CMYO9A) [MIM:618822]: An autosomal recessive muscular disorder characterized by severe hypotonia apparent at birth, poor feeding, ulnar deviation of the hands, laterally deviated feet, fractures of the long bones, respiratory insufficiency due to muscle weakness, and death in infancy. {ECO:0000269|PubMed:30770808}. Note=The disease is caused by variants affecting …
DISEASE: Parkinson disease (PARK) [MIM:168600]: A complex neurodegenerative disorder characterized by bradykinesia, resting tremor, muscular rigidity and postural instability. Additional features are characteristic postural abnormalities, dysautonomia, dystonic cramps, and dementia. The pathology of Parkinson disease involves the loss of dopaminergic neurons in the substantia nigra and the presen…
DISEASE: Note=PrP is found in high quantity in the brain of humans and animals infected with neurodegenerative diseases known as transmissible spongiform encephalopathies or prion diseases, like: Creutzfeldt-Jakob disease (CJD), fatal familial insomnia (FFI), Gerstmann-Straussler disease (GSD), Huntington disease-like type 1 (HDL1) and kuru in humans; scrapie in sheep and goat; bovine spongiform …
DISEASE: Parkinsonism-dystonia 2, infantile-onset (PKDYS2) [MIM:618049]: An autosomal recessive disorder characterized by infantile onset of abnormal movements, including parkinsonism, dystonia, and poor fine motor skills, as well as autonomic dysfunction, including abnormal sweating, cold extremities, and poor sleep. Some patients have variable degrees of developmental delay. {ECO:0000269|PubMed…
DISEASE: Charcot-Marie-Tooth disease, axonal, type 2D (CMT2D) [MIM:601472]: A dominant axonal form of Charcot-Marie-Tooth disease, a disorder of the peripheral nervous system, characterized by progressive weakness and atrophy, initially of the peroneal muscles and later of the distal muscles of the arms. Charcot-Marie-Tooth disease is classified in two main groups on the basis of electrophysiolog…
DISEASE: Congenital myopathy 2A, typical, autosomal dominant (CMYO2A) [MIM:161800]: A muscular disorder characterized by generalized muscle weakness, delayed motor milestones, hypotonia, and muscle fiber abnormalities on histologic examination. Histologic findings include abnormal thread- or rod-like structures (nemaline rods), intranuclear rods, clumped filaments, cores, or fiber-type disproport…
DISEASE: Developmental and epileptic encephalopathy 32 (DEE32) [MIM:616366]: A form of epileptic encephalopathy, a heterogeneous group of severe early-onset epilepsies characterized by refractory seizures, neurodevelopmental impairment, and poor prognosis. Development is normal prior to seizure onset, after which cognitive and motor delays become apparent. DEE32 inheritance is autosomal dominant.…

## Sheet: Val-table HPA
	VALIDATED SUPPLEMENTARY TABLE 1S: Neural Tissue Expression of CK1δ (CSNK1D) and PINK1
	Brain Region	CSNK1D Expression (nTPM)¹	PINK1 Expression (nTPM)¹	Co-expression Evidence²	OSA-Relevant Pathology³
	Hippocampal formation	High (50-100)	Moderate-High (40-80)	Yes	Memory consolidation deficits, cognitive decline [ref]
	Cerebral cortex	High (50-100)	Moderate (30-60)	Yes	Executive dysfunction, gray matter volume loss [ref]
	Hypothalamus	High (detected)	Moderate (detected)	Yes	Circadian disruption, sleep-wake dysregulation [ref]
	Cerebellum	High (50-100)	Moderate-High (40-80)	Yes	Motor coordination deficits, cognitive processing [ref]
	Basal ganglia	High (detected)	Moderate (detected)	Yes	Movement disorders, cognitive-motor integration [ref]
	Table Legend: See Supplementary Word file

## Sheet: Host-Mb-PPI
Id,Label,Degree,Betweenness,Expression
1453,CSNK1D,20,214.5,0
65018,PINK1,20,214.5,0
10060,ABCC9,10,252,0
CLST032374,IMP_dehydrogenase/GMP_reductase,4,252.05,0
CLST014522,FOG:_FHA_domain,3,32.05,0
CLST244775,hypothetical_protein,2,0.05,0
CLST669281,hypothetical_protein,2,0.05,0
CLST657138,hypothetical_protein,2,0.05,0
CLST058361,"Trypsin-like_serine_proteases,_typically_periplasmic,_contain_C-terminal_PDZ_domain",2,0.05,0
CLST023526,Response_regulators_consisting_of_a_CheY-like_receiver_domain_and_a_winged-helix_DNA-binding_domain,2,0.05,0
CLST232362,"Molecular_chaperone,_HSP90_family",2,0.05,0
CLST049049,Annotation_not_available,2,0.05,0
CLST051521,Universal_stress_protein,2,0.05,0
CLST012657,Universal_stress_protein_UspA_and_related_nucleotide-binding_proteins,2,0.05,0
CLST092226,FOG:_CheY-like_receiver,2,0.05,0
CLST007268,"Molecular_chaperone,_HSP90_family",2,0.05,0
CLST522187,"Molecular_chaperone,_HSP90_family",2,0.05,0
CLST685315,Serine/threonine_protein_kinase,2,0.05,0
CLST701581,hypothetical_protein,2,0.05,0
CLST013759,Regulator_protein,2,0.05,0
CLST567063,"Type_II_secretory_pathway,_component_PulD",2,0.05,0
CLST612108,TMAO_torS:_TMAO_reductase_sytem_sensor_TorS,2,0.05,0
CLST039489,FOG:_TPR_repeat,2,0.05,0
142,PARP1,1,0,0
1181,CLCN2,1,0,0
CLST230031,"Iron_only_hydrogenase_large_subunit,_C-terminal_domain",1,0,0
CLST196745,"Predicted_NADH:ubiquinone_oxidoreductase,_subunit_RnfC",1,0,0
CLST642887,"Fe_only_hydrog:_hydrogenases,_Fe-only",1,0,0
CLST107722,"Iron_only_hydrogenase_large_subunit,_C-terminal_domain",1,0,0
CLST020489,"NADH:ubiquinone_oxidoreductase,_NADH-binding_(51_kD)_subunit",1,0,0
CLST099616,"ABC-type_uncharacterized_transport_systems,_ATPase_components",1,0,0
CLST143564,"ABC-type_sugar_transport_system,_ATPase_component",1,0,0
CLST392756,"ABC-type_sugar_transport_system,_ATPase_component",1,0,0
CLST119611,"ABC-type_sugar_transport_system,_ATPase_component",1,0,0

## Sheet: Jurkat
Id,Label,Degree,Betweenness,Expression
1453,CSNK1D,882,1527748.3,0		Jurkat cells are an immortalized human T-lymphocyte cell line derived from a patient with T-cell leukemia.
8087,FXR1,694,1218381.35,0		They are widely used in research to study T-cell signaling, T-cell activation, and the lifecycle of viruses like HIV.
100,ADA,339,628552.79,0		They are also valuable tools for screening potential drugs, including antiviral treatments, and are easy to culture and modify for various experiments
142,PARP1,92,164997.89,0
6571,SLC18A2,85,57393.13,0
5621,PRNP,81,136639.5,0
65018,PINK1,80,86556.06,0
6513,SLC2A1,15,19081.98,0
2617,GARS,13,16793,0
753,LDLRAD4,3,27150.24,0
11320,MGAT4A,3,27150.24,0
64756,ATPAF1,3,27150.24,0
8535,CBX4,3,18613.3,0
79709,COLGALT1,3,15627.05,0
9948,WDR1,3,14183.82,0
79269,DCAF10,2,672316.92,0
387338,NSUN4,2,72211.03,0
55737,VPS35,2,58457.11,0
9781,RNF144A,2,23361.33,0
4086,SMAD1,2,23361.33,0
256987,SERINC5,2,23361.33,0
84899,TMTC4,2,23361.33,0
729082,OIP5-AS1,2,23361.33,0
92370,PXYLP1,2,23361.33,0
8853,ASAP2,2,23361.33,0
55621,TRMT1,2,9031.6,0
10469,TIMM44,2,9031.6,0
2869,GRK5,2,9031.6,0
84807,NFKBID,2,9031.6,0
10197,PSME3,2,9031.6,0
5306,PITPNA,2,9031.6,0
23,ABCF1,2,9031.6,0
25822,DNAJB5,2,9031.6,0
9047,SH2D2A,2,9031.6,0
23141,ANKLE2,2,9031.6,0
9277,WDR46,2,9031.6,0
2534,FYN,2,9031.6,0
23223,RRP12,2,9031.6,0
80758,PRR7,2,9031.6,0
79693,YRDC,2,9031.6,0
489,ATP2A3,2,8675.55,0
3607,FOXK2,2,8527.12,0
22877,MLXIP,2,8527.12,0
5499,PPP1CA,2,8527.12,0
84331,FAM195A,2,8527.12,0
10381,TUBB3,2,8527.12,0
8273,SLC10A3,2,8527.12,0
5883,RAD9A,2,8527.12,0
2030,SLC29A1,2,8527.12,0
8878,SQSTM1,2,8527.12,0
9784,SNX17,2,8527.12,0
10712,FAM189B,2,8527.12,0
7283,TUBG1,2,8527.12,0
2870,GRK6,2,8527.12,0
10383,TUBB4B,2,8527.12,0
27315,PGAP2,2,8527.12,0
1312,COMT,2,8527.12,0
4833,NME4,2,8527.12,0
2590,GALNT2,2,8527.12,0
3163,HMOX2,2,8527.12,0
80764,THAP7,2,8527.12,0
51341,ZBTB7A,2,8527.12,0
124583,CANT1,2,8527.12,0
3069,HDLBP,2,8527.12,0
58986,TMEM8A,2,8527.12,0
81603,TRIM8,2,8527.12,0
84937,ZNRF1,2,8527.12,0
29985,SLC39A3,2,8527.12,0
28976,ACAD9,2,8527.12,0
26090,ABHD12,2,8527.12,0
57666,FBRSL1,2,8527.12,0
92979,Mar-09,2,8527.12,0
3614,IMPDH1,2,4809.72,0
64919,BCL11B,2,3788.91,0
1051,CEBPB,2,3762,0
79155,TNIP2,2,3762,0
79094,CHAC1,2,3762,0
83667,SESN2,2,3762,0
168455,CCDC71L,2,3762,0
376267,RAB15,2,3070.92,0
9889,ZBED4,2,2437.36,0
7884,SLBP,2,2437.36,0
3613,IMPA2,2,2437.36,0
9779,TBC1D5,2,2437.36,0
7027,TFDP1,2,2437.36,0
6715,SRD5A1,2,2437.36,0
23313,KIAA0930,2,2437.36,0
84293,FAM213A,2,2437.36,0
7528,YY1,2,2437.36,0
80228,ORAI2,2,2437.36,0
22906,TRAK1,2,2290.21,0
4242,MFNG,2,2290.21,0
50628,GEMIN4,2,2290.21,0
7004,TEAD4,2,2290.21,0
54982,CLN6,2,1410.63,0
79142,PHF23,2,1410.63,0
5424,POLD1,2,1410.63,0
7040,TGFB1,2,1410.63,0
3241,HPCAL1,2,1410.63,0
2316,FLNA,2,1410.63,0
10121,ACTR1A,2,1410.63,0
3059,HCLS1,2,1410.63,0
4849,CNOT3,2,1410.63,0
7726,TRIM26,2,1410.63,0
1025,CDK9,2,1410.63,0
7090,TLE3,2,1410.63,0
6604,SMARCD3,2,1410.63,0
653583,PHLDB3,2,1410.63,0
7086,TKT,2,1410.63,0
4926,NUMA1,2,1410.63,0
1107,CHD3,2,1410.63,0
5447,POR,2,1410.63,0
4176,MCM7,2,1410.63,0
8227,AKAP17A,2,1410.63,0
11237,RNF24,2,1410.63,0
2314,FLII,2,1410.63,0
293,SLC25A6,2,1410.63,0
10474,TADA3,2,1410.63,0
23550,PSD4,2,1410.63,0
26993,AKAP8L,2,1410.63,0
51368,TEX264,2,1410.63,0
51547,SIRT7,2,1410.63,0
64236,PDLIM2,2,1410.63,0
79034,C7orf26,2,1410.63,0
10163,WASF2,2,1410.63,0
29803,REPIN1,2,1410.63,0
6836,SURF4,2,1410.63,0
80331,DNAJC5,2,1410.63,0
81559,TRIM11,2,1410.63,0
83541,FAM110A,2,1410.63,0
160,AP2A1,2,1410.63,0
8766,RAB11A,2,0,0
8450,CUL4B,2,0,0
9813,EFCAB14,2,0,0
5257,PHKB,2,0,0
7072,TIA1,2,0,0
9768,KIAA0101,2,0,0
80342,TRAF3IP3,2,0,0
29899,GPSM2,2,0,0
9653,HS2ST1,2,0,0
64750,SMURF2,2,0,0
5567,PRKACB,2,0,0
120,ADD3,2,0,0
4594,MUT,2,0,0
27067,STAU2,2,0,0
5500,PPP1CB,2,0,0
66008,TRAK2,2,0,0
64747,MFSD1,2,0,0
201895,SMIM14,2,0,0
989,Sep-07,2,0,0
10096,ACTR3,2,0,0
9750,FAM65B,2,0,0
151188,ARL6IP6,2,0,0
84056,KATNAL1,2,0,0
54585,LZTFL1,2,0,0
961,CD47,2,0,0
23446,SLC44A1,2,0,0
4801,NFYB,2,0,0
80010,RMI1,2,0,0
10087,COL4A3BP,2,0,0
839,CASP6,2,0,0
55729,ATF7IP,2,0,0
3981,LIG4,2,0,0
11200,CHEK2,2,0,0
84263,HSDL2,2,0,0
11168,PSIP1,2,0,0
5728,PTEN,2,0,0
79685,SAP30L,2,0,0
4087,SMAD2,2,0,0
79075,DSCC1,2,0,0
3184,HNRNPD,2,0,0
55103,RALGPS2,2,0,0
55584,CHRNA9,2,0,0
56889,TM9SF3,2,0,0
10299,Mar-06,2,0,0
51691,LSM8,2,0,0
151742,PPM1L,2,0,0
10733,PLK4,2,0,0
2533,FYB,2,0,0
5925,RB1,2,0,0
59339,PLEKHA2,2,0,0
26271,FBXO5,2,0,0
6605,SMARCE1,2,0,0
79968,WDR76,2,0,0
80071,CCDC15,2,0,0
283554,GPR137C,2,0,0
3621,ING1,2,0,0
57786,RBAK,1,0,0
4238,MFAP3,1,0,0
56180,MOSPD1,1,0,0
25932,CLIC4,1,0,0
58155,PTBP2,1,0,0
6240,RRM1,1,0,0
51496,CTDSPL2,1,0,0
2773,GNAI3,1,0,0
7534,YWHAZ,1,0,0
55197,RPRD1A,1,0,0
9197,SLC33A1,1,0,0
10097,ACTR2,1,0,0
162681,C18orf54,1,0,0
9169,SCAF11,1,0,0
81573,ANKRD13C,1,0,0
830,CAPZA2,1,0,0
57697,FANCM,1,0,0
79027,ZNF655,1,0,0
55233,MOB1A,1,0,0
80321,CEP70,1,0,0
57708,MIER1,1,0,0
6451,SH3BGRL,1,0,0
122809,SOCS4,1,0,0
23471,TRAM1,1,0,0
121441,NEDD1,1,0,0
84146,ZNF644,1,0,0
57092,PCNP,1,0,0
163859,SDE2,1,0,0
10724,MGEA5,1,0,0
2058,EPRS,1,0,0
55745,AP5M1,1,0,0
647979,LINC00657,1,0,0
3688,ITGB1,1,0,0
29843,SENP1,1,0,0
90338,ZNF160,1,0,0
7247,TSN,1,0,0
55322,C5orf22,1,0,0
143684,FAM76B,1,0,0
4154,MBNL1,1,0,0
2665,GDI2,1,0,0
63979,FIGNL1,1,0,0
5933,RBL1,1,0,0
1161,ERCC8,1,0,0
163050,ZNF564,1,0,0
148266,ZNF569,1,0,0
10625,IVNS1ABP,1,0,0
151194,METTL21A,1,0,0
3920,LAMP2,1,0,0
6856,SYPL1,1,0,0
5501,PPP1CC,1,0,0
51275,MAPKAPK5-AS1,1,0,0
5527,PPP2R5C,1,0,0
114294,LACTB,1,0,0
11179,ZNF277,1,0,0
84984,CEP19,1,0,0
51552,RAB14,1,0,0
1791,DNTT,1,0,0
57646,USP28,1,0,0
7913,DEK,1,0,0
10457,GPNMB,1,0,0
10092,ARPC5,1,0,0
5908,RAP1B,1,0,0
387357,THEMIS,1,0,0
9697,TRAM2,1,0,0
10217,CTDSPL,1,0,0
1432,MAPK14,1,0,0
3480,IGF1R,1,0,0
10552,ARPC1A,1,0,0
6502,SKP2,1,0,0
8503,PIK3R3,1,0,0
4735,Sep-02,1,0,0
9315,NREP,1,0,0
605,BCL7A,1,0,0
23635,SSBP2,1,0,0
170691,ADAMTS17,1,0,0
10572,SIVA1,1,0,0
9649,RALGPS1,1,0,0
678,ZFP36L2,1,0,0
1808,DPYSL2,1,0,0
10788,IQGAP2,1,0,0
3295,HSD17B4,1,0,0
4925,NUCB2,1,0,0
3248,HPGD,1,0,0
1000,CDH2,1,0,0
580,BARD1,1,0,0
9879,DDX46,1,0,0
5580,PRKCD,1,0,0
6625,SNRNP70,1,0,0
8904,CPNE1,1,0,0
9261,MAPKAPK2,1,0,0
162,AP1B1,1,0,0
977,CD151,1,0,0
976,CD97,1,0,0
2539,G6PD,1,0,0
9632,SEC24C,1,0,0
9757,KMT2B,1,0,0
283989,TSEN54,1,0,0
7126,TNFAIP1,1,0,0
10155,TRIM28,1,0,0
5970,RELA,1,0,0
4296,MAP3K11,1,0,0
6949,TCOF1,1,0,0
7709,ZBTB17,1,0,0
6433,SFSWAP,1,0,0
10061,ABCF2,1,0,0
23647,ARFIP2,1,0,0
7284,TUFM,1,0,0
5315,PKM,1,0,0
81,ACTN4,1,0,0
23082,PPRC1,1,0,0
7297,TYK2,1,0,0
1459,CSNK2A2,1,0,0
3276,PRMT1,1,0,0
374378,GALNT18,1,0,0
5768,QSOX1,1,0,0
5442,POLRMT,1,0,0
1455,CSNK1G2,1,0,0
115708,TRMT61A,1,0,0
9092,SART1,1,0,0
10994,ILVBL,1,0,0
54788,DNAJB12,1,0,0
4924,NUCB1,1,0,0
8498,RANBP3,1,0,0
9150,CTDP1,1,0,0
2783,GNB2,1,0,0
23476,BRD4,1,0,0
1212,CLTB,1,0,0
5536,PPP5C,1,0,0
1984,EIF5A,1,0,0
8449,DHX16,1,0,0
5326,PLAGL2,1,0,0
26037,SIPA1L1,1,0,0
6749,SSRP1,1,0,0
10131,TRAP1,1,0,0
23135,KDM6B,1,0,0
9284,NPIPA1,1,0,0
3561,IL2RG,1,0,0
112885,PHF21B,1,0,0
191,AHCY,1,0,0
2889,RAPGEF1,1,0,0
7408,VASP,1,0,0
9929,JOSD1,1,0,0
5514,PPP1R10,1,0,0
5347,PLK1,1,0,0
79171,RBM42,1,0,0
10300,KATNB1,1,0,0
55702,CCDC94,1,0,0
10105,PPIF,1,0,0
369,ARAF,1,0,0
8242,KDM5C,1,0,0
3661,IRF3,1,0,0
3164,NR4A1,1,0,0
5518,PPP2R1A,1,0,0
9898,UBAP2L,1,0,0
6992,PPP1R11,1,0,0
5192,PEX10,1,0,0
6722,SRF,1,0,0
7186,TRAF2,1,0,0
11331,PHB2,1,0,0
6455,SH3GL1,1,0,0
9144,SYNGR2,1,0,0
10421,CD2BP2,1,0,0
4150,MAZ,1,0,0
9810,RNF40,1,0,0
4351,MPI,1,0,0
10956,OS9,1,0,0
9513,FXR2,1,0,0
2132,EXT2,1,0,0
6778,STAT6,1,0,0
2356,FPGS,1,0,0
4836,NMT1,1,0,0
7753,ZNF202,1,0,0
23645,PPP1R15A,1,0,0
25799,ZNF324,1,0,0
23466,CBX6,1,0,0
2975,GTF3C1,1,0,0
7384,UQCRC1,1,0,0
5089,PBX2,1,0,0
3326,HSP90AB1,1,0,0
2762,GMDS,1,0,0
11313,LYPLA2,1,0,0
23481,PES1,1,0,0
7407,VARS,1,0,0
8140,SLC7A5,1,0,0
8522,GAS7,1,0,0
2288,FKBP4,1,0,0
9986,RCE1,1,0,0
1478,CSTF2,1,0,0
826,CAPNS1,1,0,0
8682,PEA15,1,0,0
943,TNFRSF8,1,0,0
6626,SNRPA,1,0,0
8906,AP1G2,1,0,0
1594,CYP27B1,1,0,0
55308,DDX19A,1,0,0
5834,PYGB,1,0,0
578,BAK1,1,0,0
5886,RAD23A,1,0,0
6429,SRSF4,1,0,0
7431,VIM,1,0,0
4061,LY6E,1,0,0
8079,MLF2,1,0,0
5778,PTPN7,1,0,0
864,RUNX3,1,0,0
9647,PPM1F,1,0,0
6621,SNAPC4,1,0,0
11176,BAZ2A,1,0,0
6199,RPS6KB2,1,0,0
3727,JUND,1,0,0
9825,SPATA2,1,0,0
1819,DRG2,1,0,0
64788,LMF1,1,0,0
3425,IDUA,1,0,0
28952,CCDC22,1,0,0
26121,PRPF31,1,0,0
6050,RNH1,1,0,0
6829,SUPT5H,1,0,0
26155,NOC2L,1,0,0
26229,B3GAT3,1,0,0
5373,PMM2,1,0,0
54498,SMOX,1,0,0
4152,MBD1,1,0,0
7317,UBA1,1,0,0
26151,NAT9,1,0,0
5709,PSMD3,1,0,0
78994,PRR14,1,0,0
10120,ACTR1B,1,0,0
7917,BAG6,1,0,0
8189,SYMPK,1,0,0
1537,CYC1,1,0,0
9618,TRAF4,1,0,0
955,ENTPD6,1,0,0
6837,MED22,1,0,0
4536,ND2,1,0,0
55658,RNF126,1,0,0
8662,EIF3B,1,0,0
7157,TP53,1,0,0
10844,TUBGCP2,1,0,0
10908,PNPLA6,1,0,0
256364,EML3,1,0,0
5905,RANGAP1,1,0,0
4520,MTF1,1,0,0
7165,TPD52L2,1,0,0
54919,HEATR2,1,0,0
2101,ESRRA,1,0,0
10318,TNIP1,1,0,0
5878,RAB5C,1,0,0
11047,ADRM1,1,0,0
23192,ATG4B,1,0,0
6650,CAPN15,1,0,0
5589,PRKCSH,1,0,0
27338,UBE2S,1,0,0
1938,EEF2,1,0,0
975,CD81,1,0,0
3615,IMPDH2,1,0,0
5034,P4HB,1,0,0
7535,ZAP70,1,0,0
10921,RNPS1,1,0,0
57136,APMAP,1,0,0
6734,SRPR,1,0,0
1616,DAXX,1,0,0
23549,DNPEP,1,0,0
1173,AP2M1,1,0,0
8131,NPRL3,1,0,0
10953,TOMM34,1,0,0
10245,TIMM17B,1,0,0
2580,GAK,1,0,0
10948,STARD3,1,0,0
11054,OGFR,1,0,0
391,RHOG,1,0,0
1912,PHC2,1,0,0
10695,CNPY3,1,0,0
22907,DHX30,1,0,0
9546,APBA3,1,0,0
10768,AHCYL1,1,0,0
23646,PLD3,1,0,0
83746,L3MBTL2,1,0,0
55593,OTUD5,1,0,0
5298,PI4KB,1,0,0
3835,KIF22,1,0,0
5211,PFKL,1,0,0
6520,SLC3A2,1,0,0
1209,CLPTM1,1,0,0
6195,RPS6KA1,1,0,0
5214,PFKP,1,0,0
2175,FANCA,1,0,0
2548,GAA,1,0,0
9776,ATG13,1,0,0
3104,ZBTB48,1,0,0
11194,ABCB8,1,0,0
54475,NLE1,1,0,0
55324,ABCF3,1,0,0
10228,STX6,1,0,0
37,ACADVL,1,0,0
3159,HMGA1,1,0,0
79671,NLRX1,1,0,0
7073,TIAL1,1,0,0
1198,CLK3,1,0,0
3421,IDH3G,1,0,0
11021,RAB35,1,0,0
9275,BCL7B,1,0,0
9049,AIP,1,0,0
55794,DDX28,1,0,0
5605,MAP2K2,1,0,0
55735,DNAJC11,1,0,0
79979,TRMT2B,1,0,0
10726,NUDC,1,0,0
9900,SV2A,1,0,0
11041,B3GNT1,1,0,0
10732,TCFL5,1,0,0
701,BUB1B,1,0,0
6652,SORD,1,0,0
9130,FAM50A,1,0,0
50717,DCAF8,1,0,0
8932,MBD2,1,0,0
8975,USP13,1,0,0
7322,UBE2D2,1,0,0
1677,DFFB,1,0,0
1611,DAP,1,0,0
10928,RALBP1,1,0,0
8914,TIMELESS,1,0,0
22846,VASH1,1,0,0
8099,CDK2AP1,1,0,0
2237,FEN1,1,0,0
10019,SH2B3,1,0,0
5106,PCK2,1,0,0
163049,ZNF791,1,0,0
9371,KIF3B,1,0,0
2052,EPHX1,1,0,0
11334,TUSC2,1,0,0
23399,CTDNEP1,1,0,0
10280,SIGMAR1,1,0,0
1981,EIF4G1,1,0,0
7867,MAPKAPK3,1,0,0
8884,SLC5A6,1,0,0
7916,PRRC2A,1,0,0
2821,GPI,1,0,0
8525,DGKZ,1,0,0
10922,FASTK,1,0,0
22845,DOLK,1,0,0
1869,E2F1,1,0,0
9670,IPO13,1,0,0
91252,SLC39A13,1,0,0
163154,PRR22,1,0,0
9491,PSMF1,1,0,0
389906,LOC389906,1,0,0
10432,RBM14,1,0,0
79080,CCDC86,1,0,0
5831,PYCR1,1,0,0
23523,CABIN1,1,0,0
6046,BRD2,1,0,0
65057,ACD,1,0,0
9909,DENND4B,1,0,0
6895,TARBP2,1,0,0
5871,MAP4K2,1,0,0
81875,ISG20L2,1,0,0
10898,CPSF4,1,0,0
439,ASNA1,1,0,0
25920,NELFB,1,0,0
27429,HTRA2,1,0,0
10139,ARFRP1,1,0,0
51112,TRAPPC12,1,0,0
1263,PLK3,1,0,0
8570,KHSRP,1,0,0
56905,C15orf39,1,0,0
6919,TCEA2,1,0,0
24140,FTSJ1,1,0,0
9654,TTLL4,1,0,0
1431,CS,1,0,0
10295,BCKDK,1,0,0
23636,NUP62,1,0,0
10195,ALG3,1,0,0
5127,CDK16,1,0,0
5585,PKN1,1,0,0
27301,APEX2,1,0,0
10400,PEMT,1,0,0
1874,E2F4,1,0,0
5141,PDE4A,1,0,0
2145,EZH1,1,0,0
6723,SRM,1,0,0
1398,CRK,1,0,0
9401,RECQL4,1,0,0
53615,MBD3,1,0,0
27076,LYPD3,1,0,0
790,CAD,1,0,0
8237,USP11,1,0,0
8986,RPS6KA4,1,0,0
23170,TTLL12,1,0,0
409,ARRB2,1,0,0
527,ATP6V0C,1,0,0
7132,TNFRSF1A,1,0,0
14,AAMP,1,0,0
26227,PHGDH,1,0,0
79084,WDR77,1,0,0
4802,NFYC,1,0,0
57605,PITPNM2,1,0,0
84705,GTPBP3,1,0,0
6901,TAZ,1,0,0
51042,ZNF593,1,0,0
8508,NIPSNAP1,1,0,0
10014,HDAC5,1,0,0
2962,GTF2F1,1,0,0
2778,GNAS,1,0,0
8314,BAP1,1,0,0
22879,MON1B,1,0,0
973,CD79A,1,0,0
4846,NOS3,1,0,0
3064,HTT,1,0,0
8428,STK24,1,0,0
3098,HK1,1,0,0
334,APLP2,1,0,0
506,ATP5B,1,0,0
11156,PTP4A3,1,0,0
158293,FAM120AOS,1,0,0
8971,H1FX,1,0,0
4605,MYBL2,1,0,0
1508,CTSB,1,0,0
8775,NAPA,1,0,0
23532,PRAME,1,0,0
6351,CCL4,1,0,0
3732,CD82,1,0,0
1604,CD55,1,0,0
2669,GEM,1,0,0
1846,DUSP4,1,0,0
3562,IL3,1,0,0
136,ADORA2B,1,0,0
6375,XCL1,1,0,0
4953,ODC1,1,0,0
8013,NR4A3,1,0,0
1081,CGA,1,0,0
3002,GZMB,1,0,0
8439,NSMAF,1,0,0
9221,NOLC1,1,0,0
2786,GNG4,1,0,0
9114,ATP6V0D1,1,0,0
2319,FLOT2,1,0,0
10376,TUBA1B,1,0,0
11014,KDELR2,1,0,0
4668,NAGA,1,0,0
9679,FAM53B,1,0,0
8073,PTP4A2,1,0,0
9500,MAGED1,1,0,0
5261,PHKG2,1,0,0
1675,CFD,1,0,0
8514,KCNAB2,1,0,0
4357,MPST,1,0,0
23423,TMED3,1,0,0
10162,LPCAT3,1,0,0
9019,MPZL1,1,0,0
3386,ICAM4,1,0,0
9124,PDLIM1,1,0,0
818,CAMK2G,1,0,0
7108,TM7SF2,1,0,0
6415,SEPW1,1,0,0
2232,FDXR,1,0,0
7106,TSPAN4,1,0,0
949,SCARB1,1,0,0
9368,SLC9A3R1,1,0,0
4047,LSS,1,0,0
10882,C1QL1,1,0,0
1020,CDK5,1,0,0
587,BCAT2,1,0,0
1891,ECH1,1,0,0
11039,SMA4,1,0,0
2948,GSTM4,1,0,0
2584,GALK1,1,0,0
622,BDH1,1,0,0
6576,SLC25A1,1,0,0
1487,CTBP1,1,0,0
155066,ATP6V0E2,1,0,0
5982,RFC2,1,0,0
100272147,CMC4,1,0,0
3418,IDH2,1,0,0
81620,CDT1,1,0,0
203068,TUBB,1,0,0
332,BIRC5,1,0,0
896,CCND3,1,0,0
8851,CDK5R1,1,0,0
60,ACTB,1,0,0
7083,TK1,1,0,0
23623,RUSC1,1,0,0
640,BLK,1,0,0
6404,SELPLG,1,0,0
3683,ITGAL,1,0,0
6817,SULT1A1,1,0,0
6612,SUMO3,1,0,0
4118,MAL,1,0,0
11337,GABARAP,1,0,0
51573,GDE1,1,0,0
3065,HDAC1,1,0,0
1374,CPT1A,1,0,0
23225,NUP210,1,0,0
9744,ACAP1,1,0,0
4174,MCM5,1,0,0
1605,DAG1,1,0,0
55559,HAUS7,1,0,0
994,CDC25B,1,0,0
6319,SCD,1,0,0
311,ANXA11,1,0,0
10634,GAS2L1,1,0,0
3337,DNAJB1,1,0,0
7351,UCP2,1,0,0
1622,DBI,1,0,0
5476,CTSA,1,0,0
6051,RNPEP,1,0,0
5894,RAF1,1,0,0
8209,C21orf33,1,0,0
321,APBA2,1,0,0
4171,MCM2,1,0,0
9203,ZMYM3,1,0,0
90861,HN1L,1,0,0
7551,ZNF3,1,0,0
5660,PSAP,1,0,0
23344,ESYT1,1,0,0
3932,LCK,1,0,0
1471,CST3,1,0,0
5050,PAFAH1B3,1,0,0
912,CD1D,1,0,0
10370,CITED2,1,0,0
10493,VAT1,1,0,0
56998,CTNNBIP1,1,0,0
9903,KLHL21,1,0,0
6666,SOX12,1,0,0
56848,SPHK2,1,0,0
5909,RAP1GAP,1,0,0
23625,FAM89B,1,0,0
4337,MOCS1,1,0,0
6904,TBCD,1,0,0
1265,CNN2,1,0,0
9088,PKMYT1,1,0,0
5879,RAC1,1,0,0
754,PTTG1IP,1,0,0
10422,UBAC1,1,0,0
5325,PLAGL1,1,0,0
23463,ICMT,1,0,0
6932,TCF7,1,0,0
29901,SAC3D1,1,0,0
10235,RASGRP2,1,0,0
389,RHOC,1,0,0
116138,KLHDC3,1,0,0
5372,PMM1,1,0,0
51257,Mar-02,1,0,0
28951,TRIB2,1,0,0
79888,LPCAT1,1,0,0
23370,ARHGEF18,1,0,0
5092,PCBD1,1,0,0
8402,SLC25A11,1,0,0
991,CDC20,1,0,0
5307,PITX1,1,0,0
56950,SMYD2,1,0,0
274,BIN1,1,0,0
1396,CRIP1,1,0,0
8569,MKNK1,1,0,0
25941,TPGS2,1,0,0
3543,IGLL1,1,0,0
113,ADCY7,1,0,0
1628,DBP,1,0,0
1843,DUSP1,1,0,0
883,CCBL1,1,0,0
3298,HSF2,1,0,0
1386,ATF2,1,0,0
55086,CXorf57,1,0,0
50640,PNPLA8,1,0,0
10920,COPS8,1,0,0
57560,IFT80,1,0,0
51510,CHMP5,1,0,0
11231,SEC63,1,0,0
7110,TMF1,1,0,0
6342,SCP2,1,0,0
8674,VAMP4,1,0,0
84707,BEX2,1,0,0
27072,VPS41,1,0,0
23190,UBXN4,1,0,0
154007,SNRNP48,1,0,0
5599,MAPK8,1,0,0
58533,SNX6,1,0,0
51773,RSF1,1,0,0
10914,PAPOLA,1,0,0
10048,RANBP9,1,0,0
128387,TATDN3,1,0,0
83540,NUF2,1,0,0
80315,CPEB4,1,0,0
50804,MYEF2,1,0,0
57515,SERINC1,1,0,0
51110,LACTB2,1,0,0
5706,PSMC6,1,0,0
285343,TCAIM,1,0,0
79830,ZMYM1,1,0,0
54918,CMTM6,1,0,0
50484,RRM2B,1,0,0
79624,C6orf211,1,0,0
253635,GPATCH11,1,0,0
10827,FAM114A2,1,0,0
9330,GTF3C3,1,0,0
6102,RP2,1,0,0
23390,ZDHHC17,1,0,0
56271,BEX4,1,0,0
5965,RECQL,1,0,0
9525,VPS4B,1,0,0
9702,CEP57,1,0,0
84078,KBTBD7,1,0,0
10714,POLD3,1,0,0
9522,SCAMP1,1,0,0
113612,CYP2U1,1,0,0
160897,GPR180,1,0,0
6925,TCF4,1,0,0
10951,CBX1,1,0,0
2776,GNAQ,1,0,0
950,SCARB2,1,0,0
493753,COA5,1,0,0
51099,ABHD5,1,0,0
23433,RHOQ,1,0,0
57472,CNOT6,1,0,0
642273,FAM110C,1,0,0
3146,HMGB1,1,0,0
5529,PPP2R5E,1,0,0
4281,MID1,1,0,0
54529,ASNSD1,1,0,0
285381,DPH3,1,0,0
55758,RCOR3,1,0,0
7752,ZNF200,1,0,0
9134,CCNE2,1,0,0
5562,PRKAA1,1,0,0
10116,FEM1B,1,0,0
1633,DCK,1,0,0
210,ALAD,1,0,0
8434,RECK,1,0,0
10015,PDCD6IP,1,0,0
51122,COMMD2,1,0,0
51115,RMDN1,1,0,0
10114,HIPK3,1,0,0
1073,CFL2,1,0,0
139886,SPIN4,1,0,0
28978,TMEM14A,1,0,0
56952,PRTFDC1,1,0,0
23503,ZFYVE26,1,0,0
126731,CCSAP,1,0,0
339324,ZNF260,1,0,0
23788,MTCH2,1,0,0
153339,TMEM167A,1,0,0
149420,PDIK1L,1,0,0
6938,TCF12,1,0,0
50999,TMED5,1,0,0
55676,SLC30A6,1,0,0
285550,FAM200B,1,0,0
10284,SAP18,1,0,0
127018,LYPLAL1,1,0,0
8161,COIL,1,0,0
9324,HMGN3,1,0,0
117178,SSX2IP,1,0,0
3281,HSBP1,1,0,0
203523,ZNF449,1,0,0
25852,ARMC8,1,0,0
10772,SRSF10,1,0,0
283927,NUDT7,1,0,0
79184,BRCC3,1,0,0
51528,JKAMP,1,0,0
55156,ARMC1,1,0,0
57209,ZNF248,1,0,0
23177,CEP68,1,0,0
36,ACADSB,1,0,0
219402,MTIF3,1,0,0
79901,CYBRD1,1,0,0
9295,SRSF11,1,0,0
6095,RORA,1,0,0
5110,PCMT1,1,0,0
57692,MAGEE1,1,0,0
11244,ZHX1,1,0,0
220988,HNRNPA3,1,0,0
114825,PWWP2A,1,0,0
57600,FNIP2,1,0,0
54874,FNBP1L,1,0,0
1353,COX11,1,0,0
4068,SH2D1A,1,0,0
4329,ALDH6A1,1,0,0
123207,C15orf40,1,0,0
4603,MYBL1,1,0,0
11034,DSTN,1,0,0
6885,MAP3K7,1,0,0
5537,PPP6C,1,0,0
349152,DPY19L2P2,1,0,0
5861,RAB1A,1,0,0
55521,TRIM36,1,0,0
57606,SLAIN2,1,0,0
10254,STAM2,1,0,0
51582,AZIN1,1,0,0
128,ADH5,1,0,0
256471,MFSD8,1,0,0
84938,ATG4C,1,0,0
51028,VPS36,1,0,0
157567,ANKRD46,1,0,0
162239,ZFP1,1,0,0
10314,LANCL1,1,0,0
81847,RNF146,1,0,0
286148,DPY19L4,1,0,0
51611,DPH5,1,0,0
64398,MPP5,1,0,0
4090,SMAD5,1,0,0
283537,SLC46A3,1,0,0
10605,PAIP1,1,0,0
51071,DERA,1,0,0
112574,SNX18,1,0,0
10102,TSFM,1,0,0
196394,AMN1,1,0,0
285672,SREK1IP1,1,0,0
90806,ANGEL2,1,0,0
55247,NEIL3,1,0,0
54677,CROT,1,0,0
10100,TSPAN2,1,0,0
23142,DCUN1D4,1,0,0
283464,GXYLT1,1,0,0
54741,LEPROT,1,0,0
9474,ATG5,1,0,0
5601,MAPK9,1,0,0
2181,ACSL3,1,0,0
1429,CRYZ,1,0,0
56888,KCMF1,1,0,0
55732,C1orf112,1,0,0
2589,GALNT1,1,0,0
94239,H2AFV,1,0,0
7323,UBE2D3,1,0,0
84188,FAR1,1,0,0
5378,PMS1,1,0,0
55055,ZWILCH,1,0,0
51100,SH3GLB1,1,0,0
80312,TET1,1,0,0
27347,STK39,1,0,0
3093,UBE2K,1,0,0
286144,TRIQK,1,0,0
92181,UBTD2,1,0,0
1655,DDX5,1,0,0
63931,MRPS14,1,0,0
9559,VPS26A,1,0,0
51715,RAB23,1,0,0
647087,C7orf73,1,0,0
10541,ANP32B,1,0,0
7738,ZNF184,1,0,0
79145,CHCHD7,1,0,0
55031,USP47,1,0,0
171546,SPTSSA,1,0,0
10426,TUBGCP3,1,0,0
23234,DNAJC9,1,0,0
129607,CMPK2,1,0,0
81533,ITFG1,1,0,0
137492,VPS37A,1,0,0
7095,SEC62,1,0,0
4678,NASP,1,0,0
26039,SS18L1,1,0,0
200765,TIGD1,1,0,0
57007,ACKR3,1,0,0
54878,DPP8,1,0,0
56034,PDGFC,1,0,0
55719,FAM178A,1,0,0
7871,SLMAP,1,0,0
8560,DEGS1,1,0,0
403,ARL3,1,0,0
114885,OSBPL11,1,0,0
51201,ZDHHC2,1,0,0
57628,DPP10,1,0,0
8790,FPGT,1,0,0
399818,METTL10,1,0,0
9987,HNRNPDL,1,0,0
55227,LRRC1,1,0,0
55329,MNS1,1,0,0
23023,TMCC1,1,0,0
134145,FAM173B,1,0,0
80306,MED28,1,0,0
28971,AAMDC,1,0,0
5558,PRIM2,1,0,0
23012,STK38L,1,0,0
64766,S100PBP,1,0,0
10026,PIGK,1,0,0
83693,HSDL1,1,0,0
9360,PPIG,1,0,0
222236,NAPEPLD,1,0,0
11169,WDHD1,1,0,0
54431,DNAJC10,1,0,0
84343,HPS3,1,0,0
286205,SCAI,1,0,0
23658,LSM5,1,0,0
2287,FKBP3,1,0,0
10206,TRIM13,1,0,0
51199,NIN,1,0,0
5504,PPP1R2,1,0,0
160418,TMTC3,1,0,0
129642,MBOAT2,1,0,0
29767,TMOD2,1,0,0
114932,MRFAP1L1,1,0,0
51306,FAM13B,1,0,0
10513,APPBP2,1,0,0
139231,FAM199X,1,0,0
388650,FAM69A,1,0,0
30061,SLC40A1,1,0,0
22876,INPP5F,1,0,0
100652772,NNT-AS1,1,0,0
957,ENTPD5,1,0,0
54877,ZCCHC2,1,0,0
84057,MND1,1,0,0
29094,LGALSL,1,0,0
23556,PIGN,1,0,0
55213,RCBTB1,1,0,0
55081,IFT57,1,0,0
94134,ARHGAP12,1,0,0
2673,GFPT1,1,0,0
29957,SLC25A24,1,0,0
55854,ZC3H15,1,0,0
10175,CNIH1,1,0,0
9685,CLINT1,1,0,0
11342,RNF13,1,0,0
8615,USO1,1,0,0
55186,SLC25A36,1,0,0
10549,PRDX4,1,0,0
1362,CPD,1,0,0
3799,KIF5B,1,0,0
6643,SNX2,1,0,0
3475,IFRD1,1,0,0
4739,NEDD9,1,0,0
26286,ARFGAP3,1,0,0
10558,SPTLC1,1,0,0
7398,USP1,1,0,0
6782,HSPA13,1,0,0
10463,SLC30A9,1,0,0
64844,Mar-07,1,0,0
9133,CCNB2,1,0,0
8036,SHOC2,1,0,0
5519,PPP2R1B,1,0,0
6477,SIAH1,1,0,0
6596,HLTF,1,0,0
7799,PRDM2,1,0,0
4247,MGAT2,1,0,0
7572,ZNF24,1,0,0
3998,LMAN1,1,0,0
7707,ZNF148,1,0,0
51362,CDC40,1,0,0
51439,FAM8A1,1,0,0
7029,TFDP2,1,0,0
7764,ZNF217,1,0,0
9787,DLGAP5,1,0,0
11080,DNAJB4,1,0,0
1998,ELF2,1,0,0
990,CDC6,1,0,0
5984,RFC4,1,0,0
9749,PHACTR2,1,0,0
10208,USPL1,1,0,0
8732,RNGTT,1,0,0
25913,POT1,1,0,0
8317,CDC7,1,0,0
4690,NCK1,1,0,0
7181,NR2C1,1,0,0
7272,TTK,1,0,0
4300,MLLT3,1,0,0
399,RHOH,1,0,0
10150,MBNL2,1,0,0
7518,XRCC4,1,0,0
6443,SGCB,1,0,0
6038,RNASE4,1,0,0
1968,EIF2S3,1,0,0
8723,SNX4,1,0,0
1629,DBT,1,0,0
493,ATP2B4,1,0,0
38,ACAT1,1,0,0
10520,ZNF211,1,0,0
7360,UGP2,1,0,0
9786,KIAA0586,1,0,0
952,CD38,1,0,0
5608,MAP2K6,1,0,0
10224,ZNF443,1,0,0
911,CD1C,1,0,0
9837,GINS1,1,0,0
5868,RAB5A,1,0,0
9331,B4GALT6,1,0,0
3841,KPNA5,1,0,0
9908,G3BP2,1,0,0
6595,SMARCA2,1,0,0
9582,APOBEC3B,1,0,0
6767,ST13,1,0,0
4091,SMAD6,1,0,0
10472,ZBTB18,1,0,0
4179,CD46,1,0,0
841,CASP8,1,0,0
25840,METTL7A,1,0,0
7552,ZNF711,1,0,0
10735,STAG2,1,0,0
23338,JADE2,1,0,0
23770,FKBP8,1,0,0
8669,EIF3J,1,0,0
661,POLR3D,1,0,0
6015,RING1,1,0,0
7511,XPNPEP1,1,0,0
923,CD6,1,0,0
2317,FLNB,1,0,0
4666,NACA,1,0,0
23741,EID1,1,0,0
1314,COPA,1,0,0
3646,EIF3E,1,0,0
998,CDC42,1,0,0
3106,HLA-B,1,0,0
5862,RAB2A,1,0,0
54732,TMED9,1,0,0
7329,UBE2I,1,0,0
7341,SUMO1,1,0,0
6146,RPL22,1,0,0
3107,HLA-C,1,0,0
6628,SNRPB,1,0,0
6830,SUPT6H,1,0,0
26003,GORASP2,1,0,0
54205,CYCS,1,0,0
6510,SLC1A5,1,0,0
65220,NADK,1,0,0
10482,NXF1,1,0,0
8241,RBM10,1,0,0
22992,KDM2A,1,0,0
5432,POLR2C,1,0,0
9361,LONP1,1,0,0
10006,ABI1,1,0,0
10938,EHD1,1,0,0
10262,SF3B4,1,0,0
5900,RALGDS,1,0,0
988,CDC5L,1,0,0
56270,WDR45B,1,0,0
7866,IFRD2,1,0,0
10362,HMG20B,1,0,0
8773,SNAP23,1,0,0
8611,PPAP2A,1,0,0
6257,RXRB,1,0,0
10548,TM9SF1,1,0,0
6929,TCF3,1,0,0
26574,AATF,1,0,0
4125,MAN2B1,1,0,0
9785,DHX38,1,0,0
2137,EXTL3,1,0,0
23299,BICD2,1,0,0
10227,MFSD10,1,0,0
22870,PPP6R1,1,0,0
1186,CLCN7,1,0,0
2063,NR2F6,1,0,0
5437,POLR2H,1,0,0
7355,SLC35A2,1,0,0
5822,PWP2,1,0,0
6478,SIAH2,1,0,0
23309,SIN3B,1,0,0
6813,STXBP2,1,0,0
7508,XPC,1,0,0
10522,DEAF1,1,0,0
51343,FZR1,1,0,0
7542,ZFPL1,1,0,0
5910,RAP1GDS1,1,0,0
18,ABAT,1,0,0
57418,WDR18,1,0,0
4041,LRP5,1,0,0
2010,EMD,1,0,0
10248,POP7,1,0,0
25936,NSL1,1,0,0
10658,CELF1,1,0,0
23598,PATZ1,1,0,0
11190,CEP250,1,0,0
58473,PLEKHB1,1,0,0
10322,SMYD5,1,0,0
6602,SMARCD1,1,0,0
30844,EHD4,1,0,0
9026,HIP1R,1,0,0
51141,INSIG2,1,0,0
23179,RGL1,1,0,0
22,ABCB7,1,0,0
55916,NXT2,1,0,0
4791,NFKB2,1,0,0
1070,CETN3,1,0,0
8824,CES2,1,0,0
1407,CRY1,1,0,0
57157,PHTF2,1,0,0
6016,RIT1,1,0,0
22827,PUF60,1,0,0
27032,ATP2C1,1,0,0
11140,CDC37,1,0,0
1390,CREM,1,0,0
5108,PCM1,1,0,0
84759,PCGF1,1,0,0
5238,PGM3,1,0,0
8774,NAPG,1,0,0
79441,HAUS3,1,0,0
7253,TSHR,1,0,0
1635,DCTD,1,0,0
5049,PAFAH1B2,1,0,0
1663,DDX11,1,0,0
8703,B4GALT3,1,0,0
7750,ZMYM2,1,0,0
5828,PEX2,1,0,0
5371,PML,1,0,0
2002,ELK1,1,0,0
4957,ODF2,1,0,0
9146,HGS,1,0,0
6328,SCN3A,1,0,0
27291,R3HCC1L,1,0,0
3135,HLA-G,1,0,0
5987,TRIM27,1,0,0
8558,CDK10,1,0,0
7841,MOGS,1,0,0
8031,NCOA4,1,0,0
54555,DDX49,1,0,0
22932,POMZP3,1,0,0
6049,RNF6,1,0,0
8943,AP3D1,1,0,0
373,TRIM23,1,0,0
7531,YWHAE,1,0,0
4751,NEK2,1,0,0
1796,DOK1,1,0,0
5976,UPF1,1,0,0
3609,ILF3,1,0,0
92086,GGTLC1,1,0,0
208,AKT2,1,0,0
6780,STAU1,1,0,0
5048,PAFAH1B1,1,0,0
4863,NPAT,1,0,0
23139,MAST2,1,0,0
377,ARF3,1,0,0
2937,GSS,1,0,0
84669,USP32,1,0,0
6320,CLEC11A,1,0,0
8372,HYAL3,1,0,0
10955,SERINC3,1,0,0
1639,DCTN1,1,0,0
23163,GGA3,1,0,0
23204,ARL6IP1,1,0,0
3516,RBPJ,1,0,0
84364,ARFGAP2,1,0,0
23214,XPO6,1,0,0
26099,SZRD1,1,0,0
53635,PTOV1,1,0,0
23265,EXOC7,1,0,0
5595,MAPK3,1,0,0
147179,WIPF2,1,0,0
26133,TRPC4AP,1,0,0
26284,ERAL1,1,0,0
23203,PMPCA,1,0,0
2907,GRINA,1,0,0
84271,POLDIP3,1,0,0
23543,RBFOX2,1,0,0
1660,DHX9,1,0,0
23516,SLC39A14,1,0,0
26123,TCTN3,1,0,0
23207,PLEKHM2,1,0,0
6598,SMARCB1,1,0,0
25957,PNISR,1,0,0
23367,LARP1,1,0,0
9777,TM9SF4,1,0,0
3423,IDS,1,0,0
171023,ASXL1,1,0,0
200081,TXLNA,1,0,0
22937,SCAP,1,0,0
271,AMPD2,1,0,0
6305,SBF1,1,0,0
55251,PCMTD2,1,0,0
55544,RBM38,1,0,0
22993,HMGXB3,1,0,0
9807,IP6K1,1,0,0
23218,NBEAL2,1,0,0
10498,CARM1,1,0,0
23396,PIP5K1C,1,0,0
7465,WEE1,1,0,0
997,CDC34,1,0,0
80308,FLAD1,1,0,0
8019,BRD3,1,0,0
26036,ZNF451,1,0,0
23510,KCTD2,1,0,0
91304,TMEM259,1,0,0
23295,MGRN1,1,0,0
10042,HMGXB4,1,0,0
11165,NUDT3,1,0,0
23306,TMEM194A,1,0,0
23180,RFTN1,1,0,0
57460,PPM1H,1,0,0
23511,NUP188,1,0,0
6047,RNF4,1,0,0
23325,KIAA1033,1,0,0
84243,ZDHHC18,1,0,0
84975,MFSD5,1,0,0
8550,MAPKAPK5,1,0,0
3831,KLC1,1,0,0
51588,PIAS4,1,0,0
23276,KLHL18,1,0,0
8427,ZNF282,1,0,0
57470,LRRC47,1,0,0
23119,HIC2,1,0,0
23189,KANK1,1,0,0
171586,ABHD3,1,0,0
127544,RNF19B,1,0,0
513,ATP5D,1,0,0
80271,ITPKC,1,0,0
23074,UHRF1BP1L,1,0,0
27349,MCAT,1,0,0
8425,LTBP4,1,0,0
91949,COG7,1,0,0
10629,TAF6L,1,0,0
400506,KNOP1,1,0,0
113178,SCAMP4,1,0,0
23108,RAP1GAP2,1,0,0
221443,OARD1,1,0,0
56929,FEM1C,1,0,0
340591,CA5BP1,1,0,0
23144,ZC3H3,1,0,0
11051,NUDT21,1,0,0
23254,KAZN,1,0,0
84869,CBR4,1,0,0
1763,DNA2,1,0,0
23149,FCHO1,1,0,0
7070,THY1,1,0,0
5434,POLR2E,1,0,0
317662,FAM149B1,1,0,0
9140,ATG12,1,0,0
3105,HLA-A,1,0,0
5733,PTGER3,1,0,0
9910,RABGAP1L,1,0,0
5756,TWF1,1,0,0
9704,DHX34,1,0,0
399491,LOC399491,1,0,0
924,CD7,1,0,0
4793,NFKBIB,1,0,0
50488,MINK1,1,0,0
9774,BCLAF1,1,0,0
6093,ROCK1,1,0,0
25778,DSTYK,1,0,0
11261,CHP1,1,0,0
84124,ZNF394,1,0,0
23164,MPRIP,1,0,0
2491,CENPI,1,0,0
124044,SPATA2L,1,0,0
317781,DDX51,1,0,0
57794,SUGP1,1,0,0
7582,ZNF33B,1,0,0
55432,YOD1,1,0,0
9191,DEDD,1,0,0
3655,ITGA6,1,0,0
57154,SMURF1,1,0,0
699,BUB1,1,0,0
8888,MCM3AP,1,0,0
84164,ASCC2,1,0,0
7249,TSC2,1,0,0
64689,GORASP1,1,0,0
8940,TOP3B,1,0,0
26999,CYFIP2,1,0,0
23161,SNX13,1,0,0
58509,CACTIN,1,0,0
1797,DXO,1,0,0
51614,ERGIC3,1,0,0
3995,FADS3,1,0,0
9927,MFN2,1,0,0
11070,TMEM115,1,0,0
8841,HDAC3,1,0,0
25844,YIPF3,1,0,0
11196,SEC23IP,1,0,0
730092,RRN3P1,1,0,0
5339,PLEC,1,0,0
995,CDC25C,1,0,0
7852,CXCR4,1,0,0
57446,NDRG3,1,0,0
7770,ZNF227,1,0,0
3137,HLA-J,1,0,0
9878,TOX4,1,0,0
9262,STK17B,1,0,0
100500849,MIR3916,1,0,0
29927,SEC61A1,1,0,0
7529,YWHAB,1,0,0
27102,EIF2AK1,1,0,0
10135,NAMPT,1,0,0
51155,HN1,1,0,0
29959,NRBP1,1,0,0
27173,SLC39A1,1,0,0
2873,GPS1,1,0,0
10652,YKT6,1,0,0
10419,PRMT5,1,0,0
51729,WBP11,1,0,0
55968,NSFL1C,1,0,0
51428,DDX41,1,0,0
51400,PPME1,1,0,0
10113,PREB,1,0,0
996,CDC27,1,0,0
55738,ARFGAP1,1,0,0
64755,C16orf58,1,0,0
29888,STRN4,1,0,0
9531,BAG3,1,0,0
27183,VPS4A,1,0,0
54472,TOLLIP,1,0,0
55624,POMGNT1,1,0,0
79001,VKORC1,1,0,0
51070,NOSIP,1,0,0
54977,SLC25A38,1,0,0
738,VPS51,1,0,0
51181,DCXR,1,0,0
55585,UBE2Q1,1,0,0
10933,MORF4L1,1,0,0
51170,HSD17B11,1,0,0
79180,EFHD2,1,0,0
22822,PHLDA1,1,0,0
51116,MRPS2,1,0,0
51307,FAM53C,1,0,0
51068,NMD3,1,0,0
79137,FAM134A,1,0,0
51203,NUSAP1,1,0,0
64943,NT5DC2,1,0,0
57130,ATP13A1,1,0,0
51283,BFAR,1,0,0
30827,CXXC1,1,0,0
29926,GMPPA,1,0,0
8086,AAAS,1,0,0
54976,C20orf27,1,0,0
80142,PTGES2,1,0,0
53827,FXYD5,1,0,0
25980,AAR2,1,0,0
51073,MRPL4,1,0,0
55907,CMAS,1,0,0
55723,ASF1B,1,0,0
51759,C9orf78,1,0,0
55177,RMDN3,1,0,0
79042,TSEN34,1,0,0
51312,SLC25A37,1,0,0
51185,CRBN,1,0,0
10066,SCAMP2,1,0,0
80152,CENPT,1,0,0
55720,TSR1,1,0,0
64847,SPATA20,1,0,0
56997,ADCK3,1,0,0
55697,VAC14,1,0,0
65265,C8orf33,1,0,0
79672,FN3KRP,1,0,0
746,TMEM258,1,0,0
60673,ATG101,1,0,0
7376,NR1H2,1,0,0
55198,APPL2,1,0,0
60314,C12orf10,1,0,0
9240,PNMA1,1,0,0
51295,ECSIT,1,0,0
57645,POGK,1,0,0
55577,NAGK,1,0,0
28511,NKIRAS2,1,0,0
9950,GOLGA5,1,0,0
80230,RUFY1,1,0,0
64319,FBRS,1,0,0
10762,NUP50,1,0,0
79447,PAGR1,1,0,0
79711,IPO4,1,0,0
57162,PELI1,1,0,0
64760,FAM160B2,1,0,0
9209,LRRFIP2,1,0,0
27005,USP21,1,0,0
11338,U2AF2,1,0,0
55038,CDCA4,1,0,0
64781,CERK,1,0,0
54476,RNF216,1,0,0
10807,SDCCAG3,1,0,0
64864,RFX7,1,0,0
26528,DAZAP1,1,0,0
65981,CAPRIN2,1,0,0
64222,TOR3A,1,0,0
54442,KCTD5,1,0,0
27037,TRMT2A,1,0,0
10585,POMT1,1,0,0
55900,ZNF302,1,0,0
56731,SLC2A4RG,1,0,0
51337,THEM6,1,0,0
79726,WDR59,1,0,0
84656,GLYR1,1,0,0
55802,DCP1A,1,0,0
54463,FAM134B,1,0,0
55284,UBE2W,1,0,0
55201,MAP1S,1,0,0
1877,E4F1,1,0,0
55222,LRRC20,1,0,0
29882,ANAPC2,1,0,0
65094,JMJD4,1,0,0
10072,DPP3,1,0,0
55750,AGK,1,0,0
51514,DTL,1,0,0
55257,MRGBP,1,0,0
55665,URGCP,1,0,0
55625,ZDHHC7,1,0,0
23400,ATP13A2,1,0,0
10078,TSSC4,1,0,0
55196,KIAA1551,1,0,0
6839,SUV39H1,1,0,0
65996,CENPBD1P1,1,0,0
51299,NRN1,1,0,0
56478,EIF4ENIF1,1,0,0
65998,C11orf95,1,0,0
54969,C4orf27,1,0,0
54872,PIGG,1,0,0
51195,RAPGEFL1,1,0,0
79903,NAA60,1,0,0
10533,ATG7,1,0,0
26007,DAK,1,0,0
51517,NCKIPSD,1,0,0
26984,SEC22A,1,0,0
29107,NXT1,1,0,0
79751,SLC25A22,1,0,0
80279,CDK5RAP3,1,0,0
10640,EXOC5,1,0,0
8568,RRP1,1,0,0
55116,TMEM39B,1,0,0
80346,REEP4,1,0,0
29028,ATAD2,1,0,0
54707,GPN2,1,0,0
80025,PANK2,1,0,0
56904,SH3GLB2,1,0,0
2217,FCGRT,1,0,0
27242,TNFRSF21,1,0,0
79754,ASB13,1,0,0
79695,GALNT12,1,0,0
55003,PAK1IP1,1,0,0
64318,NOC3L,1,0,0
79058,ASPSCR1,1,0,0
59307,SIGIRR,1,0,0
55501,CHST12,1,0,0
54680,ZNHIT6,1,0,0
55344,PLCXD1,1,0,0
11284,PNKP,1,0,0
51388,NIP7,1,0,0
51018,RRP15,1,0,0
51236,HGH1,1,0,0
5827,PXMP2,1,0,0
51167,CYB5R4,1,0,0
79039,DDX54,1,0,0
57161,PELI2,1,0,0
55615,PRR5,1,0,0
79187,FSD1,1,0,0
28992,MACROD1,1,0,0
26233,FBXL6,1,0,0
80153,EDC3,1,0,0
55630,SLC39A4,1,0,0
79797,ZNF408,1,0,0
55422,ZNF331,1,0,0
55279,ZNF654,1,0,0
80254,CEP63,1,0,0
54436,SH3TC1,1,0,0
51228,GLTP,1,0,0
79596,RNF219,1,0,0
81839,VANGL1,1,0,0
54991,C1orf159,1,0,0
2055,CLN8,1,0,0
55315,SLC29A3,1,0,0
79414,LRFN3,1,0,0
56616,DIABLO,1,0,0
55295,KLHL26,1,0,0
9567,GTPBP1,1,0,0
10365,KLF2,1,0,0
55327,LIN7C,1,0,0
79767,ELMO3,1,0,0
51006,SLC35C2,1,0,0
54826,GIN1,1,0,0
64359,NXN,1,0,0
78999,LRFN4,1,0,0
7733,ZNF180,1,0,0
79697,C14orf169,1,0,0
6785,ELOVL4,1,0,0
54923,LIME1,1,0,0
64081,PBLD,1,0,0
79572,ATP13A3,1,0,0
54892,NCAPG2,1,0,0
8645,KCNK5,1,0,0
79913,ACTR5,1,0,0
9530,BAG4,1,0,0
55686,MREG,1,0,0
64089,SNX16,1,0,0
56257,MEPCE,1,0,0
54853,WDR55,1,0,0
54438,GFOD1,1,0,0
79147,FKRP,1,0,0
7561,ZNF14,1,0,0
26502,NARF,1,0,0
79038,ZFYVE21,1,0,0
55182,RNF220,1,0,0
7767,ZNF224,1,0,0
93,ACVR2B,1,0,0
54850,FBXL12,1,0,0
65980,BRD9,1,0,0
126321,MFSD12,1,0,0
79915,ATAD5,1,0,0
55146,ZDHHC4,1,0,0
55199,FAM86C1,1,0,0
63916,ELMO2,1,0,0
79842,ZBTB3,1,0,0
79854,LINC00115,1,0,0
114044,MCM3AP-AS1,1,0,0
550,AUP1,1,0,0
64223,MLST8,1,0,0
80772,CPTP,1,0,0
51157,ZNF580,1,0,0
64175,LEPRE1,1,0,0
29766,TMOD3,1,0,0
79064,TMEM223,1,0,0
27090,ST6GALNAC4,1,0,0
476,ATP1A1,1,0,0
63891,RNF123,1,0,0
55374,TMCO6,1,0,0
84223,IQCG,1,0,0
55681,SCYL2,1,0,0
60468,BACH2,1,0,0
81558,FAM117A,1,0,0
81932,HDHD3,1,0,0
81926,ABHD17A,1,0,0
51237,MZB1,1,0,0
84939,MUM1,1,0,0
50619,DEF6,1,0,0
56006,SMG9,1,0,0
81894,SLC25A28,1,0,0
83461,CDCA3,1,0,0
665,BNIP3L,1,0,0
10766,TOB2,1,0,0
30000,TNPO2,1,0,0
84065,TMEM222,1,0,0
51659,GINS2,1,0,0
5361,PLXNA1,1,0,0
80895,ILKAP,1,0,0
51540,SCLY,1,0,0
23787,MTCH1,1,0,0
140459,ASB6,1,0,0
83990,BRIP1,1,0,0
79720,VPS37B,1,0,0
55898,UNC45A,1,0,0
54663,WDR74,1,0,0
54915,YTHDF1,1,0,0
92579,G6PC3,1,0,0
63935,PCIF1,1,0,0
91300,R3HDM4,1,0,0
7357,UGCG,1,0,0
29117,BRD7,1,0,0
58525,WIZ,1,0,0
89941,RHOT2,1,0,0
26119,LDLRAP1,1,0,0
80305,TRABD,1,0,0
57610,RANBP10,1,0,0
80789,INTS5,1,0,0
81570,CLPB,1,0,0
90379,DCAF15,1,0,0
54862,CC2D1A,1,0,0
253980,KCTD13,1,0,0
63925,ZNF335,1,0,0
84851,TRIM52,1,0,0
55152,DALRD3,1,0,0
78992,YIPF2,1,0,0
51150,SDF4,1,0,0
54800,KLHL24,1,0,0
79086,SMIM7,1,0,0
3954,LETM1,1,0,0
1454,CSNK1E,1,0,0
83444,INO80B,1,0,0
3268,AGFG2,1,0,0
64419,MTMR14,1,0,0
79581,SLC52A2,1,0,0
51586,MED15,1,0,0
56926,NCLN,1,0,0
27434,POLM,1,0,0
51322,WAC,1,0,0
55629,PNRC2,1,0,0
79188,TMEM43,1,0,0
56937,PMEPA1,1,0,0
51164,DCTN4,1,0,0
10328,EMC8,1,0,0
55696,RBM22,1,0,0
65083,NOL6,1,0,0
80351,TNKS2,1,0,0
51315,KRCC1,1,0,0
55236,UBA6,1,0,0
283871,PGP,1,0,0
79718,TBL1XR1,1,0,0
55731,FAM222B,1,0,0
55343,SLC35C1,1,0,0
54165,DCUN1D1,1,0,0
55347,ABHD10,1,0,0
79666,PLEKHF2,1,0,0
54836,BSPRY,1,0,0
80150,ASRGL1,1,0,0
55149,MTPAP,1,0,0
56946,C11orf30,1,0,0
57690,TNRC6C,1,0,0
23567,ZNF346,1,0,0
64858,DCLRE1B,1,0,0
55260,TMEM143,1,0,0
51247,PAIP2,1,0,0
252839,TMEM9,1,0,0
29979,UBQLN1,1,0,0
57414,RHBDD2,1,0,0
84232,MAF1,1,0,0
55004,LAMTOR1,1,0,0
9406,ZRANB2,1,0,0
28987,NOB1,1,0,0
81037,CLPTM1L,1,0,0
57410,SCYL1,1,0,0
2885,GRB2,1,0,0
57510,XPO5,1,0,0
51124,IER3IP1,1,0,0
54936,ADPRHL2,1,0,0
10809,STARD10,1,0,0
51742,ARID4B,1,0,0
55572,FOXRED1,1,0,0
83549,UCK1,1,0,0
54776,PPP1R12C,1,0,0
83590,TMUB1,1,0,0
83985,SPNS1,1,0,0
55904,KMT2E,1,0,0
63027,SLC22A23,1,0,0
2872,MKNK2,1,0,0
57407,NMRAL1,1,0,0
84247,LDOC1L,1,0,0
55632,G2E3,1,0,0
1355,COX15,1,0,0
10194,TSHZ1,1,0,0
57106,NAT14,1,0,0
55692,LUC7L,1,0,0
53834,FGFRL1,1,0,0
80154,LOC80154,1,0,0
56052,ALG1,1,0,0
57647,DHX37,1,0,0
53349,ZFYVE1,1,0,0
51545,ZNF581,1,0,0
84261,FBXW9,1,0,0
125950,RAVER1,1,0,0
5465,PPARA,1,0,0
80262,C16orf70,1,0,0
84067,FAM160A2,1,0,0
7546,ZIC2,1,0,0
51629,SLC25A39,1,0,0
55363,HEMGN,1,0,0
84437,MSANTD4,1,0,0
93474,ZNF670,1,0,0
54880,BCOR,1,0,0
51263,MRPL30,1,0,0
79791,FBXO31,1,0,0
55154,MSTO1,1,0,0
51719,CAB39,1,0,0
54973,CPSF3L,1,0,0
118424,UBE2J2,1,0,0
84376,HOOK3,1,0,0
84034,EMILIN2,1,0,0
83879,CDCA7,1,0,0
84306,PDCD2L,1,0,0
57223,SMEK2,1,0,0
84310,C7orf50,1,0,0
84314,TMEM107,1,0,0
57179,KIAA1191,1,0,0
57222,ERGIC1,1,0,0
401152,C4orf3,1,0,0
84313,VPS25,1,0,0
81502,HM13,1,0,0
1783,DYNC1LI2,1,0,0
5594,MAPK1,1,0,0
56262,LRRC8A,1,0,0
113829,SLC35A4,1,0,0
121665,SPPL3,1,0,0
84248,FYTTD1,1,0,0
1979,EIF4EBP2,1,0,0
9188,DDX21,1,0,0
55069,TMEM248,1,0,0
116151,FAM210B,1,0,0
90231,KIAA2013,1,0,0
89891,WDR34,1,0,0
284361,EMC10,1,0,0
54921,CHTF8,1,0,0
220002,CYB561A3,1,0,0
415116,PIM3,1,0,0
92912,UBE2Q2,1,0,0
83986,ITFG3,1,0,0
113130,CDCA5,1,0,0
7920,ABHD16A,1,0,0
22931,RAB18,1,0,0
50807,ASAP1,1,0,0
54602,NDFIP2,1,0,0
57655,GRAMD1A,1,0,0
8976,WASL,1,0,0
29952,DPP7,1,0,0
84836,ABHD14B,1,0,0
55761,TTC17,1,0,0
25921,ZDHHC5,1,0,0
80232,WDR26,1,0,0
57580,PREX1,1,0,0
400916,CHCHD10,1,0,0
90120,C9orf69,1,0,0
56931,DUS3L,1,0,0
56970,ATXN7L3,1,0,0
4774,NFIA,1,0,0
57602,USP36,1,0,0
221496,LEMD2,1,0,0
124446,TMEM219,1,0,0
84335,AKT1S1,1,0,0
10725,NFAT5,1,0,0
4298,MLLT1,1,0,0
817,CAMK2D,1,0,0
5576,PRKAR2A,1,0,0
93185,IGSF8,1,0,0
91272,BOD1,1,0,0
2035,EPB41,1,0,0
94107,TMEM203,1,0,0
57169,ZNFX1,1,0,0
123811,FOPNL,1,0,0
90850,ZNF598,1,0,0
93380,MMGT1,1,0,0
51274,KLF3,1,0,0
57727,NCOA5,1,0,0
84337,ELOF1,1,0,0
440275,EIF2AK4,1,0,0
65059,RAPH1,1,0,0
57805,CCAR2,1,0,0
84988,PPP1R16A,1,0,0
160760,PPTC7,1,0,0
90809,TMEM55B,1,0,0
58485,TRAPPC1,1,0,0
57693,ZNF317,1,0,0
115106,HAUS1,1,0,0
123096,SLC25A29,1,0,0
118472,ZNF511,1,0,0
63939,FAM217B,1,0,0
84879,MFSD2A,1,0,0
80233,C17orf70,1,0,0
79699,ZYG11B,1,0,0
54492,NEURL1B,1,0,0
54617,INO80,1,0,0
93622,LOC93622,1,0,0
135293,PM20D2,1,0,0
221927,BRAT1,1,0,0
25845,PP7080,1,0,0
219988,PATL1,1,0,0
9258,MFHAS1,1,0,0
112936,VPS26B,1,0,0
116983,ACAP3,1,0,0
126308,MOB3A,1,0,0
26147,PHF19,1,0,0
113452,TMEM54,1,0,0
254428,SLC41A1,1,0,0
440145,MZT1,1,0,0
130814,PQLC3,1,0,0
11270,NRM,1,0,0
57210,SLC45A4,1,0,0
85457,CIPC,1,0,0
54849,DEF8,1,0,0
90378,SAMD1,1,0,0
91663,MYADM,1,0,0
348235,SKA2,1,0,0
84892,POMGNT2,1,0,0
114790,STK11IP,1,0,0
29801,ZDHHC8,1,0,0
30001,ERO1L,1,0,0
84991,RBM17,1,0,0
130557,ZNF513,1,0,0
85378,TUBGCP6,1,0,0
340348,TSPAN33,1,0,0
10999,SLC27A4,1,0,0
221035,REEP3,1,0,0
84897,TBRG1,1,0,0
27161,AGO2,1,0,0
388796,SNHG17,1,0,0
124402,UBALD1,1,0,0
219743,TYSND1,1,0,0
339230,CCDC137,1,0,0
80179,MYO19,1,0,0
91408,BTF3L4,1,0,0
81928,CABLES2,1,0,0
222166,MTURN,1,0,0
375757,SWI5,1,0,0
55610,CCDC132,1,0,0
835,CASP2,1,0,0
55002,TMCO3,1,0,0
5609,MAP2K7,1,0,0
27106,ARRDC2,1,0,0
84649,DGAT2,1,0,0
6850,SYK,1,0,0
114785,MBD6,1,0,0
84885,ZDHHC12,1,0,0
93621,MRFAP1,1,0,0
375743,PTAR1,1,0,0
1676,DFFA,1,0,0
79172,CENPO,1,0,0
115294,PCMTD1,1,0,0
147015,DHRS13,1,0,0
149175,MANEAL,1,0,0
9946,CRYZL1,1,0,0
246175,CNOT6L,1,0,0
57700,FAM160B1,1,0,0
221504,ZBTB9,1,0,0
4943,TBC1D25,1,0,0
84132,USP42,1,0,0
283489,CHAMP1,1,0,0
139596,UPRT,1,0,0
84444,DOT1L,1,0,0
7975,MAFK,1,0,0
201255,LRRC45,1,0,0
200186,CRTC2,1,0,0
253260,RICTOR,1,0,0
113189,CHST14,1,0,0
116068,LYSMD3,1,0,0
83855,KLF16,1,0,0
55529,TMEM55A,1,0,0
92714,ARRDC1,1,0,0
128637,TBC1D20,1,0,0
768211,RELL1,1,0,0
83937,RASSF4,1,0,0
84733,CBX2,1,0,0
255520,ELMOD2,1,0,0
285237,C3orf38,1,0,0
84876,ORAI1,1,0,0
286053,NSMCE2,1,0,0
388228,SBK1,1,0,0
613,BCR,1,0,0
1609,DGKQ,1,0,0
26164,MTG2,1,0,0
201161,CENPV,1,0,0
84461,NEURL4,1,0,0
284106,CISD3,1,0,0
57695,USP37,1,0,0
149076,ZNF362,1,0,0
130502,TTC32,1,0,0
114799,ESCO1,1,0,0
84971,ATG4D,1,0,0
81873,ARPC5L,1,0,0
55599,RNPC3,1,0,0
27153,ZNF777,1,0,0
150223,YDJC,1,0,0
9718,ECE2,1,0,0
201973,PRIMPOL,1,0,0
84514,GHDC,1,0,0
26084,ARHGEF26,1,0,0
134637,ADAT2,1,0,0
57120,GOPC,1,0,0
84725,PLEKHA8,1,0,0
115509,ZNF689,1,0,0
285704,RGMB,1,0,0
57801,HES4,1,0,0
80777,CYB5B,1,0,0
221545,C6orf136,1,0,0
55095,SAMD4B,1,0,0
9441,MED26,1,0,0
118980,SFXN2,1,0,0
100128191,TMPO-AS1,1,0,0
126133,ALDH16A1,1,0,0
55210,ATAD3A,1,0,0
115992,RNF166,1,0,0
1994,ELAVL1,1,0,0
65082,VPS33A,1,0,0
399909,PCNXL3,1,0,0
93343,MVB12A,1,0,0
91978,TPGS1,1,0,0
147965,FAM98C,1,0,0
80045,GPR157,1,0,0
27433,TOR2A,1,0,0
205327,C2orf69,1,0,0
196383,RILPL2,1,0,0
27314,RAB30,1,0,0
90693,CCDC126,1,0,0
266812,NAP1L5,1,0,0
1903,S1PR3,1,0,0
7088,TLE1,1,0,0
51303,FKBP11,1,0,0
80817,CEP44,1,0,0
1870,E2F2,1,0,0
84327,ZBED3,1,0,0
8760,CDS2,1,0,0
284309,ZNF776,1,0,0
30837,SOCS7,1,0,0
100507602,TRIM52-AS1,1,0,0
94101,ORMDL1,1,0,0
9759,HDAC4,1,0,0
92270,ATP6AP1L,1,0,0
7275,TUB,1,0,0
138311,FAM69B,1,0,0
148898,C1orf213,1,0,0
401237,CASC15,1,0,0
340252,ZNF680,1,0,0
195828,ZNF367,1,0,0
150468,CKAP2L,1,0,0
286530,P2RY8,1,0,0
100128927,ZBTB42,1,0,0
8479,HIRIP3,1,0,0
255043,TMEM86B,1,0,0
11278,KLF12,1,0,0
375444,C5orf34,1,0,0
347918,EP400NL,1,0,0
130074,FAM168B,1,0,0
340542,BEX5,1,0,0
127002,ATXN7L2,1,0,0
285812,LOC285812,1,0,0
153364,MBLAC2,1,0,0
29091,STXBP6,1,0,0
122416,ANKRD9,1,0,0
222643,UNC5CL,1,0,0
221336,BEND6,1,0,0
54072,LINC00158,1,0,0
7077,TIMP2,1,0,0
57409,MIF4GD,1,0,0
7581,ZNF33A,1,0,0
10777,ARPP21,1,0,0
26149,ZNF658,1,0,0
79886,CAAP1,1,0,0
10380,BPNT1,1,0,0
254251,LCORL,1,0,0
343099,CCDC18,1,0,0
55754,TMEM30A,1,0,0
145508,CEP128,1,0,0
54963,UCKL1,1,0,0
56965,PARP6,1,0,0
57038,RARS2,1,0,0
83642,SELO,1,0,0
9328,GTF3C5,1,0,0
55342,STRBP,1,0,0
26470,SEZ6L2,1,0,0
84142,FAM175A,1,0,0
57568,SIPA1L2,1,0,0
54801,HAUS6,1,0,0
54536,EXOC6,1,0,0
51605,TRMT6,1,0,0
54890,ALKBH5,1,0,0
10509,SEMA4B,1,0,0
27327,TNRC6A,1,0,0
92745,SLC38A5,1,0,0
1894,ECT2,1,0,0
84945,ABHD13,1,0,0
[truncated: 105 more rows]

## Sheet: tPPI-C-H-Fc
Cerebellum		Hippocampus		Frontal cortex		Hypothalamus		Cerebellar hemisphere
Id,Label,Degree,Betweenness,Expression		Id,Label,Degree,Betweenness,Expression		Id,Label,Degree,Betweenness,Expression		Id,Label,Degree,Betweenness,Expression		Id,Label,Degree,Betweenness,Expression
5071,PARK2,160,60589.28,0		5071,PARK2,348,178234.21,0		5071,PARK2,247,114513.87,0		5071,PARK2,255,106093.24,0		5071,PARK2,143,52366.72,0
142,PARP1,101,45675.04,0		142,PARP1,87,56901.36,0		142,PARP1,73,36923.51,0		142,PARP1,65,39192.46,0		142,PARP1,104,36025.37,0
5621,PRNP,46,17128.19,0		58,ACTA1,61,39627.86,0		5621,PRNP,54,24628,0		65018,PINK1,52,20323.1,0		5621,PRNP,49,16892.68,0
58,ACTA1,38,14955.22,0		5621,PRNP,57,31009.52,0		65018,PINK1,53,20526.3,0		58,ACTA1,50,25070.91,0		58,ACTA1,41,13389.48,0
65018,PINK1,22,6264.42,0		65018,PINK1,52,18729.45,0		58,ACTA1,30,24390.16,0		5621,PRNP,41,17509.54,0		1453,CSNK1D,19,6631.09,0
1453,CSNK1D,16,6150,0		1453,CSNK1D,18,14659.52,0		1453,CSNK1D,16,11115,0		1453,CSNK1D,19,12483.52,0		8087,FXR1,17,4500.3,0
8087,FXR1,16,5237.8,0		3737,KCNA2,15,8589.15,0		3737,KCNA2,15,7042.23,0		8087,FXR1,18,7776,0		65018,PINK1,17,4215.69,0
3737,KCNA2,15,5625.74,0		6513,SLC2A1,15,7967.94,0		8087,FXR1,12,11077,0		3737,KCNA2,15,7009.08,0		3737,KCNA2,15,5167.98,0
2617,GARS,10,3432.87,0		8087,FXR1,12,5884.38,0		2617,GARS,11,5125,0		6513,SLC2A1,12,7278.53,0		2617,GARS,12,3948.6,0
1181,CLCN2,8,2898,0		2617,GARS,11,6033.4,0		6513,SLC2A1,8,3416.27,0		2617,GARS,11,5198.87,0		3778,KCNMA1,8,2355.5,0
6513,SLC2A1,6,1973.89,0		5350,PLN,8,4508,0		1181,CLCN2,8,2576.33,0		5350,PLN,8,3612,0		6513,SLC2A1,6,1466.6,0
3778,KCNMA1,4,874.56,0		3778,KCNMA1,6,2583,0		5350,PLN,7,3087,0		100,ADA,6,2585,0		351,APP,3,7413.39,0
1017,CDK2,3,4644.01,0		114781,BTBD9,6,2140.22,0		114781,BTBD9,6,2647.33,0		3778,KCNMA1,6,2071,0		1994,ELAVL1,3,4703.08,0
6622,SNCA,3,4030.63,0		100,ADA,4,1938,0		3778,KCNMA1,6,2063,0		1181,CLCN2,6,1556,0		1017,CDK2,3,4692.17,0
7431,VIM,3,4030.63,0		351,APP,3,9908.37,0		6622,SNCA,3,11288.32,0		114781,BTBD9,5,2070,0		25,ABL1,3,4155.5,0
9820,CUL7,3,3523.36,0		7534,YWHAZ,3,8896.91,0		3308,HSPA4,3,7946.54,0		203068,TUBB,3,7740.13,0		6622,SNCA,3,2460.21,0
9924,PAN2,2,6895.32,0		3308,HSPA4,3,5572.61,0		5708,PSMD2,3,1091.92,0		1017,CDK2,3,7440.35,0		7431,VIM,3,2460.21,0
7157,TP53,2,6432,0		6622,SNCA,3,1030,0		9532,BAG2,3,1091.92,0		3308,HSPA4,3,4301.69,0		9820,CUL7,3,1445.14,0
1742,DLG4,2,5324.3,0		11315,PARK7,3,647,0		100,ADA,3,1033,0		9532,BAG2,3,1028,0		9924,PAN2,2,5856.48,0
3306,HSPA2,2,4872.4,0		1742,DLG4,2,8475.5,0		11315,PARK7,3,517,0		6622,SNCA,3,612.25,0		1742,DLG4,2,5187.67,0
498,ATP5A1,2,4872.4,0		7341,SUMO1,2,8222.95,0		7341,SUMO1,2,14771.67,0		7431,VIM,3,612.25,0		4137,MAPT,2,3110.17,0
3006,HIST1H1C,2,4872.4,0		3306,HSPA2,2,8222.95,0		81027,TUBB1,2,14771.67,0		11315,PARK7,3,519,0		1153,CIRBP,2,3110.17,0
596,BCL2,2,4872.4,0		7186,TRAF2,2,8222.95,0		9820,CUL7,2,11385,0		8900,CCNA1,2,8696.51,0		7157,TP53,2,2533.87,0
7186,TRAF2,2,4872.4,0		1994,ELAVL1,2,8222.95,0		8900,CCNA1,2,11385,0		1742,DLG4,2,6841.25,0		7341,SUMO1,2,2015.83,0
4137,MAPT,2,4785.18,0		81027,TUBB1,2,8222.95,0		154796,AMOT,2,8405,0		3654,IRAK1,2,4876.31,0		3306,HSPA2,2,2015.83,0
1153,CIRBP,2,4785.18,0		811,CALR,2,6245.09,0		1742,DLG4,2,7244.9,0		3306,HSPA2,2,4714.49,0		498,ATP5A1,2,2015.83,0
5708,PSMD2,2,3280,0		8900,CCNA1,2,5280.34,0		3315,HSPB1,2,5577,0		3187,HNRNPH1,2,4714.49,0		3006,HIST1H1C,2,2015.83,0
120892,LRRK2,2,2584.99,0		1857,DVL3,2,5120,0		4137,MAPT,2,5239.15,0		596,BCL2,2,4714.49,0		596,BCL2,2,2015.83,0
83987,CCDC8,2,1423.04,0		4137,MAPT,2,3837.65,0		5684,PSMA3,2,5239.15,0		81027,TUBB1,2,4714.49,0		7186,TRAF2,2,2015.83,0
55832,CAND1,2,1423.04,0		5684,PSMA3,2,3837.65,0		351,APP,2,5239.15,0		1857,DVL3,2,4096,0		154796,AMOT,2,1441.73,0
59,ACTA2,2,1174.08,0		1153,CIRBP,2,3837.65,0		1857,DVL3,2,3577,0		83987,CCDC8,2,3900.06,0		120892,LRRK2,2,1441.73,0
7412,VCAM1,2,1109.35,0		3309,HSPA5,2,3837.65,0		3654,IRAK1,2,3192.6,0		10014,HDAC5,2,3900.06,0		213,ALB,2,1358,0
3676,ITGA4,2,1109.35,0		57787,MARK4,2,3670.91,0		10987,COPS5,2,2778.17,0		54386,TERF2IP,2,3084,0		59,ACTA2,2,1358,0
2033,EP300,2,979.74,0		7157,TP53,2,3138.05,0		213,ALB,2,2150.83,0		7157,TP53,2,2960.65,0		7412,VCAM1,2,901.06,0
3065,HDAC1,2,979.74,0		100532731,COMMD3-BMI1,2,3027.63,0		3065,HDAC1,2,2030.42,0		10980,COPS6,2,2575,0		811,CALR,2,753.4,0
23363,OBSL1,2,979.74,0		648,BMI1,2,3027.63,0		25,ABL1,2,2030.42,0		4137,MAPT,2,2399.54,0		2033,EP300,2,697.95,0
9627,SNCAIP,2,698.28,0		213,ALB,2,2971.23,0		54386,TERF2IP,2,1545,0		5684,PSMA3,2,2399.54,0		3065,HDAC1,2,697.95,0
3320,HSP90AA1,2,698.28,0		1017,CDK2,2,2636.2,0		10273,STUB1,2,876.16,0		1153,CIRBP,2,2399.54,0		23363,OBSL1,2,697.95,0
10452,TOMM40,2,698.28,0		54386,TERF2IP,2,2576,0		10980,COPS6,2,828.5,0		351,APP,2,2399.54,0		9627,SNCAIP,2,580.76,0
7846,TUBA1A,2,698.28,0		29761,USP25,2,2045.52,0		8726,EED,2,409.17,0		213,ALB,2,2184.05,0		3320,HSP90AA1,2,580.76,0
89941,RHOT2,2,698.28,0		3676,ITGA4,2,955.76,0		2185,PTK2B,2,195.33,0		57787,MARK4,2,2173.18,0		7846,TUBA1A,2,580.76,0
2185,PTK2B,2,663.8,0		7428,VHL,2,955.76,0		5707,PSMD1,2,0,0		5970,RELA,2,1962.81,0		89941,RHOT2,2,580.76,0
29761,USP25,2,417,0		94274,PPP1R14A,2,790.37,0		55288,RHOT1,2,0,0		7412,VCAM1,2,1266.19,0		83987,CCDC8,2,290.7,0
3315,HSPB1,2,131.6,0		2185,PTK2B,2,641.65,0		9627,SNCAIP,2,0,0		7428,VHL,2,1266.19,0		79968,WDR76,2,290.7,0
8726,EED,2,108.47,0		10987,COPS5,2,591.16,0		27429,HTRA2,2,0,0		94274,PPP1R14A,2,1100.51,0		10014,HDAC5,2,290.7,0
5581,PRKCE,1,0,0		3315,HSPB1,2,399.61,0		3320,HSP90AA1,2,0,0		10273,STUB1,2,873.62,0		55832,CAND1,2,290.7,0
6709,SPTAN1,1,0,0		8726,EED,2,238.77,0		598,BCL2L1,2,0,0		2185,PTK2B,2,567.83,0		3315,HSPB1,2,272.37,0
7169,TPM2,1,0,0		10980,COPS6,2,130.54,0		5706,PSMC6,2,0,0		8726,EED,2,385.95,0		2185,PTK2B,2,256.31,0
8202,NCOA3,1,0,0		408,ARRB1,2,0,0		192111,PGAM5,2,0,0		3315,HSPB1,2,325.37,0		3654,IRAK1,2,124.69,0
6624,FSCN1,1,0,0		5707,PSMD1,2,0,0		599,BCL2L2,2,0,0		5708,PSMD2,2,154.38,0		5581,PRKCE,1,0,0
695,BTK,1,0,0		55288,RHOT1,2,0,0		10452,TOMM40,2,0,0		408,ARRB1,2,0,0		6709,SPTAN1,1,0,0
85477,SCIN,1,0,0		9627,SNCAIP,2,0,0		7846,TUBA1A,2,0,0		5707,PSMD1,2,0,0		10933,MORF4L1,1,0,0
9087,TMSB4Y,1,0,0		154796,AMOT,2,0,0		9868,TOMM70A,2,0,0		55288,RHOT1,2,0,0		54700,RRN3,1,0,0
9702,CEP57,1,0,0		27429,HTRA2,2,0,0		56993,TOMM22,2,0,0		9627,SNCAIP,2,0,0		8202,NCOA3,1,0,0
80020,FOXRED2,1,0,0		3320,HSP90AA1,2,0,0		203068,TUBB,2,0,0		154796,AMOT,2,0,0		1660,DHX9,1,0,0
1264,CNN1,1,0,0		598,BCL2L1,2,0,0		5581,PRKCE,1,0,0		27429,HTRA2,2,0,0		6624,FSCN1,1,0,0
26136,TES,1,0,0		5706,PSMC6,2,0,0		7169,TPM2,1,0,0		10576,CCT2,2,0,0		695,BTK,1,0,0
6598,SMARCB1,1,0,0		192111,PGAM5,2,0,0		2033,EP300,1,0,0		3320,HSP90AA1,2,0,0		85477,SCIN,1,0,0
1050,CEBPA,1,0,0		599,BCL2L2,2,0,0		8202,NCOA3,1,0,0		598,BCL2L1,2,0,0		9702,CEP57,1,0,0
6696,SPP1,1,0,0		10452,TOMM40,2,0,0		1660,DHX9,1,0,0		5706,PSMC6,2,0,0		80020,FOXRED2,1,0,0
5241,PGR,1,0,0		7846,TUBA1A,2,0,0		6624,FSCN1,1,0,0		192111,PGAM5,2,0,0		1264,CNN1,1,0,0
2308,FOXO1,1,0,0		89941,RHOT2,2,0,0		9087,TMSB4Y,1,0,0		599,BCL2L2,2,0,0		26136,TES,1,0,0
2115,ETV1,1,0,0		3326,HSP90AB1,2,0,0		80020,FOXRED2,1,0,0		10452,TOMM40,2,0,0		6598,SMARCB1,1,0,0
10432,RBM14,1,0,0		5708,PSMD2,2,0,0		1264,CNN1,1,0,0		7846,TUBA1A,2,0,0		6696,SPP1,1,0,0
3980,LIG3,1,0,0		6950,TCP1,2,0,0		26136,TES,1,0,0		3326,HSP90AB1,2,0,0		5241,PGR,1,0,0
4772,NFATC1,1,0,0		9532,BAG2,2,0,0		1017,CDK2,1,0,0		9759,HDAC4,2,0,0		2308,FOXO1,1,0,0
81847,RNF146,1,0,0		9868,TOMM70A,2,0,0		26277,TINF2,1,0,0		9868,TOMM70A,2,0,0		2115,ETV1,1,0,0
6919,TCEA2,1,0,0		25793,FBXO7,2,0,0		6696,SPP1,1,0,0		25793,FBXO7,2,0,0		10432,RBM14,1,0,0
3159,HMGA1,1,0,0		56993,TOMM22,2,0,0		6202,RPS8,1,0,0		56993,TOMM22,2,0,0		4772,NFATC1,1,0,0
1956,EGFR,1,0,0		120892,LRRK2,2,0,0		2308,FOXO1,1,0,0		5581,PRKCE,1,0,0		81847,RNF146,1,0,0
2074,ERCC6,1,0,0		203068,TUBB,2,0,0		2115,ETV1,1,0,0		6709,SPTAN1,1,0,0		6919,TCEA2,1,0,0
54386,TERF2IP,1,0,0		677812,SNORA29,2,0,0		6157,RPL27A,1,0,0		10933,MORF4L1,1,0,0		1956,EGFR,1,0,0
641,BLM,1,0,0		10575,CCT4,1,0,0		4097,MAFG,1,0,0		9643,MORF4L2,1,0,0		2074,ERCC6,1,0,0
84464,SLX4,1,0,0		5581,PRKCE,1,0,0		6919,TCEA2,1,0,0		7169,TPM2,1,0,0		54386,TERF2IP,1,0,0
55636,CHD7,1,0,0		6709,SPTAN1,1,0,0		3159,HMGA1,1,0,0		8202,NCOA3,1,0,0		641,BLM,1,0,0
2194,FASN,1,0,0		10933,MORF4L1,1,0,0		1956,EGFR,1,0,0		6624,FSCN1,1,0,0		84464,SLX4,1,0,0
4899,NRF1,1,0,0		9643,MORF4L2,1,0,0		10482,NXF1,1,0,0		84676,TRIM63,1,0,0		55636,CHD7,1,0,0
7155,TOP2B,1,0,0		7169,TPM2,1,0,0		3187,HNRNPH1,1,0,0		85477,SCIN,1,0,0		84733,CBX2,1,0,0
23764,MAFF,1,0,0		8202,NCOA3,1,0,0		10001,MED6,1,0,0		9087,TMSB4Y,1,0,0		2194,FASN,1,0,0
836,CASP3,1,0,0		6624,FSCN1,1,0,0		641,BLM,1,0,0		2638,GC,1,0,0		4899,NRF1,1,0,0
2962,GTF2F1,1,0,0		84676,TRIM63,1,0,0		84464,SLX4,1,0,0		8266,UBL4A,1,0,0		7155,TOP2B,1,0,0
10075,HUWE1,1,0,0		695,BTK,1,0,0		100532731,COMMD3-BMI1,1,0,0		80020,FOXRED2,1,0,0		23764,MAFF,1,0,0
9557,CHD1L,1,0,0		85477,SCIN,1,0,0		619562,SNORA3,1,0,0		1264,CNN1,1,0,0		836,CASP3,1,0,0
6934,TCF7L2,1,0,0		55257,C20orf20,1,0,0		2099,ESR1,1,0,0		7337,UBE3A,1,0,0		2962,GTF2F1,1,0,0
79968,WDR76,1,0,0		9087,TMSB4Y,1,0,0		1643,DDB2,1,0,0		26146,TRAF3IP1,1,0,0		10075,HUWE1,1,0,0
9440,MED17,1,0,0		2638,GC,1,0,0		23764,MAFF,1,0,0		26136,TES,1,0,0		9557,CHD1L,1,0,0
472,ATM,1,0,0		8266,UBL4A,1,0,0		221504,ZBTB9,1,0,0		22948,CCT5,1,0,0		6934,TCF7L2,1,0,0
3014,H2AFX,1,0,0		80020,FOXRED2,1,0,0		2962,GTF2F1,1,0,0		867,CBL,1,0,0		5469,MED1,1,0,0
4851,NOTCH1,1,0,0		1264,CNN1,1,0,0		9045,RPL14,1,0,0		6598,SMARCB1,1,0,0		9440,MED17,1,0,0
6259,RYK,1,0,0		7337,UBE3A,1,0,0		23650,TRIM29,1,0,0		26277,TINF2,1,0,0		472,ATM,1,0,0
2335,FN1,1,0,0		26146,TRAF3IP1,1,0,0		326,AIRE,1,0,0		6444,SGCD,1,0,0		3014,H2AFX,1,0,0
9862,MED24,1,0,0		26136,TES,1,0,0		3551,IKBKB,1,0,0		135,ADORA2A,1,0,0		4851,NOTCH1,1,0,0
7975,MAFK,1,0,0		22948,CCT5,1,0,0		26811,SNORD55,1,0,0		6696,SPP1,1,0,0		6259,RYK,1,0,0
11224,RPL35,1,0,0		6598,SMARCB1,1,0,0		3014,H2AFX,1,0,0		5241,PGR,1,0,0		2335,FN1,1,0,0
9260,PDLIM7,1,0,0		26277,TINF2,1,0,0		354,KLK3,1,0,0		6202,RPS8,1,0,0		23411,SIRT1,1,0,0
752,FMNL1,1,0,0		1050,CEBPA,1,0,0		2335,FN1,1,0,0		2308,FOXO1,1,0,0		9862,MED24,1,0,0
23649,POLA2,1,0,0		6696,SPP1,1,0,0		648,BMI1,1,0,0		2115,ETV1,1,0,0		7975,MAFK,1,0,0
6688,SPI1,1,0,0		2115,ETV1,1,0,0		94163,SNORD38B,1,0,0		4602,MYB,1,0,0		9260,PDLIM7,1,0,0
23386,NUDCD3,1,0,0		4602,MYB,1,0,0		752,FMNL1,1,0,0		6594,SMARCA1,1,0,0		752,FMNL1,1,0,0
5499,PPP1CA,1,0,0		6594,SMARCA1,1,0,0		23386,NUDCD3,1,0,0		4097,MAFG,1,0,0		23649,POLA2,1,0,0
6310,ATXN1,1,0,0		81847,RNF146,1,0,0		5499,PPP1CA,1,0,0		1059,CENPB,1,0,0		6688,SPI1,1,0,0
3791,KDR,1,0,0		4097,MAFG,1,0,0		6310,ATXN1,1,0,0		2631,GBAS,1,0,0		5187,PER1,1,0,0
10142,AKAP9,1,0,0		1059,CENPB,1,0,0		5187,PER1,1,0,0		6919,TCEA2,1,0,0		3791,KDR,1,0,0
23390,ZDHHC17,1,0,0		2631,GBAS,1,0,0		3791,KDR,1,0,0		1956,EGFR,1,0,0		10142,AKAP9,1,0,0
4163,MCC,1,0,0		988,CDC5L,1,0,0		10142,AKAP9,1,0,0		641,BLM,1,0,0		23390,ZDHHC17,1,0,0
4088,SMAD3,1,0,0		6919,TCEA2,1,0,0		7157,TP53,1,0,0		84464,SLX4,1,0,0		4088,SMAD3,1,0,0
4734,NEDD4,1,0,0		3159,HMGA1,1,0,0		4088,SMAD3,1,0,0		4899,NRF1,1,0,0		5371,PML,1,0,0
541468,LURAP1,1,0,0		1956,EGFR,1,0,0		5371,PML,1,0,0		1643,DDB2,1,0,0		4734,NEDD4,1,0,0
4294,MAP3K10,1,0,0		10001,MED6,1,0,0		4734,NEDD4,1,0,0		221504,ZBTB9,1,0,0		4294,MAP3K10,1,0,0
1952,CELSR2,1,0,0		641,BLM,1,0,0		90861,HN1L,1,0,0		9045,RPL14,1,0,0		8065,CUL5,1,0,0
167227,DCP2,1,0,0		84464,SLX4,1,0,0		4294,MAP3K10,1,0,0		326,AIRE,1,0,0		1952,CELSR2,1,0,0
23112,TNRC6B,1,0,0		55636,CHD7,1,0,0		1952,CELSR2,1,0,0		6934,TCF7L2,1,0,0		167227,DCP2,1,0,0
11345,GABARAPL2,1,0,0		2194,FASN,1,0,0		167227,DCP2,1,0,0		26811,SNORD55,1,0,0		23112,TNRC6B,1,0,0
4904,YBX1,1,0,0		7155,TOP2B,1,0,0		11345,GABARAPL2,1,0,0		3014,H2AFX,1,0,0		11345,GABARAPL2,1,0,0
3738,KCNA3,1,0,0		6118,RPA2,1,0,0		26270,FBXO6,1,0,0		6259,RYK,1,0,0		4904,YBX1,1,0,0
387,RHOA,1,0,0		23764,MAFF,1,0,0		4904,YBX1,1,0,0		2335,FN1,1,0,0		7534,YWHAZ,1,0,0
3736,KCNA1,1,0,0		221504,ZBTB9,1,0,0		7534,YWHAZ,1,0,0		94163,SNORD38B,1,0,0		3738,KCNA3,1,0,0
5786,PTPRA,1,0,0		5245,PHB,1,0,0		3738,KCNA3,1,0,0		23386,NUDCD3,1,0,0		387,RHOA,1,0,0
3741,KCNA5,1,0,0		2962,GTF2F1,1,0,0		387,RHOA,1,0,0		5187,PER1,1,0,0		3736,KCNA1,1,0,0
7881,KCNAB1,1,0,0		326,AIRE,1,0,0		3736,KCNA1,1,0,0		3791,KDR,1,0,0		5786,PTPRA,1,0,0
857,CAV1,1,0,0		9557,CHD1L,1,0,0		5786,PTPRA,1,0,0		10142,AKAP9,1,0,0		3741,KCNA5,1,0,0
54855,FAM46C,1,0,0		3014,H2AFX,1,0,0		3741,KCNA5,1,0,0		23390,ZDHHC17,1,0,0		7881,KCNAB1,1,0,0
6230,RPS25,1,0,0		354,KLK3,1,0,0		7881,KCNAB1,1,0,0		4088,SMAD3,1,0,0		6915,TBXA2R,1,0,0
571,BACH1,1,0,0		9862,MED24,1,0,0		6915,TBXA2R,1,0,0		5371,PML,1,0,0		859,CAV3,1,0,0
118424,UBE2J2,1,0,0		6789,STK4,1,0,0		859,CAV3,1,0,0		4734,NEDD4,1,0,0		857,CAV1,1,0,0
1917,EEF1A2,1,0,0		9260,PDLIM7,1,0,0		7324,UBE2E1,1,0,0		90861,HN1L,1,0,0		54855,FAM46C,1,0,0
2861,GPR37,1,0,0		752,FMNL1,1,0,0		7417,VDAC2,1,0,0		4294,MAP3K10,1,0,0		571,BACH1,1,0,0
1727,CYB5R3,1,0,0		23649,POLA2,1,0,0		283459,GATC,1,0,0		7189,TRAF6,1,0,0		1917,EEF1A2,1,0,0
6187,RPS2,1,0,0		6688,SPI1,1,0,0		7278,TUBA3C,1,0,0		3376,IARS,1,0,0		2861,GPR37,1,0,0
8531,CSDA,1,0,0		5187,PER1,1,0,0		8678,BECN1,1,0,0		1952,CELSR2,1,0,0		1727,CYB5R3,1,0,0
6208,RPS14,1,0,0		10142,AKAP9,1,0,0		10197,PSME3,1,0,0		11345,GABARAPL2,1,0,0		6187,RPS2,1,0,0
80227,PAAF1,1,0,0		4088,SMAD3,1,0,0		10642,IGF2BP1,1,0,0		26270,FBXO6,1,0,0		8531,CSDA,1,0,0
26784,SNORA64,1,0,0		5371,PML,1,0,0		5096,PCCB,1,0,0		4904,YBX1,1,0,0		6208,RPS14,1,0,0
7345,UCHL1,1,0,0		4734,NEDD4,1,0,0		596,BCL2,1,0,0		3738,KCNA3,1,0,0		80227,PAAF1,1,0,0
3181,HNRNPA2B1,1,0,0		90861,HN1L,1,0,0		118424,UBE2J2,1,0,0		387,RHOA,1,0,0		26784,SNORA64,1,0,0
7419,VDAC3,1,0,0		4294,MAP3K10,1,0,0		1917,EEF1A2,1,0,0		3736,KCNA1,1,0,0		7345,UCHL1,1,0,0
4705,NDUFA10,1,0,0		7189,TRAF6,1,0,0		5713,PSMD7,1,0,0		5786,PTPRA,1,0,0		3181,HNRNPA2B1,1,0,0
4720,NDUFS2,1,0,0		3376,IARS,1,0,0		79586,CHPF,1,0,0		3741,KCNA5,1,0,0		7419,VDAC3,1,0,0
10951,CBX1,1,0,0		1952,CELSR2,1,0,0		2861,GPR37,1,0,0		7881,KCNAB1,1,0,0		4705,NDUFA10,1,0,0
291,SLC25A4,1,0,0		11345,GABARAPL2,1,0,0		8531,CSDA,1,0,0		6915,TBXA2R,1,0,0		4720,NDUFS2,1,0,0
1915,EEF1A1,1,0,0		4904,YBX1,1,0,0		80227,PAAF1,1,0,0		859,CAV3,1,0,0		10951,CBX1,1,0,0
11047,ADRM1,1,0,0		3738,KCNA3,1,0,0		7053,TGM3,1,0,0		857,CAV1,1,0,0		291,SLC25A4,1,0,0
6129,RPL7,1,0,0		387,RHOA,1,0,0		5688,PSMA7,1,0,0		7324,UBE2E1,1,0,0		815,CAMK2A,1,0,0
815,CAMK2A,1,0,0		3736,KCNA1,1,0,0		5052,PRDX1,1,0,0		283459,GATC,1,0,0		898,CCNE1,1,0,0
898,CCNE1,1,0,0		5786,PTPRA,1,0,0		7345,UCHL1,1,0,0		7278,TUBA3C,1,0,0		84617,TUBB6,1,0,0
83858,ATAD3B,1,0,0		3741,KCNA5,1,0,0		7326,UBE2G1,1,0,0		10197,PSME3,1,0,0		4190,MDH1,1,0,0
84617,TUBB6,1,0,0		7881,KCNAB1,1,0,0		7419,VDAC3,1,0,0		10642,IGF2BP1,1,0,0		65108,MARCKSL1,1,0,0
4190,MDH1,1,0,0		6915,TBXA2R,1,0,0		8607,RUVBL1,1,0,0		5096,PCCB,1,0,0		9529,BAG5,1,0,0
65108,MARCKSL1,1,0,0		859,CAV3,1,0,0		4705,NDUFA10,1,0,0		118424,UBE2J2,1,0,0		24148,PRPF6,1,0,0
24148,PRPF6,1,0,0		5134,PDCD2,1,0,0		4720,NDUFS2,1,0,0		1917,EEF1A2,1,0,0		84790,TUBA1C,1,0,0
84790,TUBA1C,1,0,0		7324,UBE2E1,1,0,0		10951,CBX1,1,0,0		79586,CHPF,1,0,0		3032,HADHB,1,0,0
6175,RPLP0,1,0,0		7417,VDAC2,1,0,0		23107,MRPS27,1,0,0		2861,GPR37,1,0,0		6175,RPLP0,1,0,0
27339,PRPF19,1,0,0		283459,GATC,1,0,0		291,SLC25A4,1,0,0		8531,CSDA,1,0,0		27339,PRPF19,1,0,0
2651,GCNT2,1,0,0		7278,TUBA3C,1,0,0		1915,EEF1A1,1,0,0		80227,PAAF1,1,0,0		2651,GCNT2,1,0,0
5289,PIK3C3,1,0,0		8678,BECN1,1,0,0		11047,ADRM1,1,0,0		3337,DNAJB1,1,0,0		5289,PIK3C3,1,0,0
2812,GP1BB,1,0,0		10197,PSME3,1,0,0		815,CAMK2A,1,0,0		7053,TGM3,1,0,0		2812,GP1BB,1,0,0
10128,LRPPRC,1,0,0		6230,RPS25,1,0,0		10043,TOM1,1,0,0		5052,PRDX1,1,0,0		10128,LRPPRC,1,0,0
4001,LMNB1,1,0,0		6233,RPS27A,1,0,0		898,CCNE1,1,0,0		7345,UCHL1,1,0,0		4001,LMNB1,1,0,0
6421,SFPQ,1,0,0		571,BACH1,1,0,0		8683,SRSF9,1,0,0		7419,VDAC3,1,0,0		6421,SFPQ,1,0,0
6194,RPS6,1,0,0		10642,IGF2BP1,1,0,0		4191,MDH2,1,0,0		8607,RUVBL1,1,0,0		5049,PAFAH1B2,1,0,0
5049,PAFAH1B2,1,0,0		5096,PCCB,1,0,0		113457,TUBA3D,1,0,0		4705,NDUFA10,1,0,0		9601,PDIA4,1,0,0
9601,PDIA4,1,0,0		596,BCL2,1,0,0		55210,ATAD3A,1,0,0		4720,NDUFS2,1,0,0		490,ATP2B1,1,0,0
6223,RPS19,1,0,0		118424,UBE2J2,1,0,0		51081,MRPS7,1,0,0		10951,CBX1,1,0,0		6853,SYN1,1,0,0
490,ATP2B1,1,0,0		1917,EEF1A2,1,0,0		83858,ATAD3B,1,0,0		23107,MRPS27,1,0,0		5631,PRPS1,1,0,0
1113,CHGA,1,0,0		5713,PSMD7,1,0,0		84617,TUBB6,1,0,0		291,SLC25A4,1,0,0		3098,HK1,1,0,0
6853,SYN1,1,0,0		79586,CHPF,1,0,0		4190,MDH1,1,0,0		815,CAMK2A,1,0,0		3192,HNRNPU,1,0,0
5631,PRPS1,1,0,0		2861,GPR37,1,0,0		65108,MARCKSL1,1,0,0		10043,TOM1,1,0,0		3984,LIMK1,1,0,0
3098,HK1,1,0,0		1727,CYB5R3,1,0,0		9529,BAG5,1,0,0		898,CCNE1,1,0,0		9118,INA,1,0,0
3984,LIMK1,1,0,0		8531,CSDA,1,0,0		4831,NME2,1,0,0		8683,SRSF9,1,0,0		6224,RPS20,1,0,0
9118,INA,1,0,0		6208,RPS14,1,0,0		24148,PRPF6,1,0,0		4191,MDH2,1,0,0		9463,PICK1,1,0,0
6224,RPS20,1,0,0		80227,PAAF1,1,0,0		9861,PSMD6,1,0,0		113457,TUBA3D,1,0,0		9782,MATR3,1,0,0
9463,PICK1,1,0,0		3337,DNAJB1,1,0,0		5710,PSMD4,1,0,0		55210,ATAD3A,1,0,0		8508,NIPSNAP1,1,0,0
8508,NIPSNAP1,1,0,0		7053,TGM3,1,0,0		56945,MRPS22,1,0,0		51081,MRPS7,1,0,0		2521,FUS,1,0,0
2521,FUS,1,0,0		5688,PSMA7,1,0,0		6175,RPLP0,1,0,0		83858,ATAD3B,1,0,0		7171,TPM4,1,0,0
408,ARRB1,1,0,0		64786,TBC1D15,1,0,0		27339,PRPF19,1,0,0		84617,TUBB6,1,0,0		26795,SNORD54,1,0,0
7171,TPM4,1,0,0		5052,PRDX1,1,0,0		6742,SSBP1,1,0,0		4190,MDH1,1,0,0		409,ARRB2,1,0,0
26795,SNORD54,1,0,0		5250,SLC25A3,1,0,0		2651,GCNT2,1,0,0		65108,MARCKSL1,1,0,0		10193,RNF41,1,0,0
409,ARRB2,1,0,0		7345,UCHL1,1,0,0		5289,PIK3C3,1,0,0		9529,BAG5,1,0,0		5984,RFC4,1,0,0
6136,RPL12,1,0,0		7316,UBC,1,0,0		5886,RAD23A,1,0,0		4831,NME2,1,0,0		100379661,GRIK1-AS2,1,0,0
10193,RNF41,1,0,0		3185,HNRNPF,1,0,0		2812,GP1BB,1,0,0		24148,PRPF6,1,0,0		29957,SLC25A24,1,0,0
5984,RFC4,1,0,0		7326,UBE2G1,1,0,0		7170,TPM3,1,0,0		9861,PSMD6,1,0,0		5413,SEPT5,1,0,0
100379661,GRIK1-AS2,1,0,0		3181,HNRNPA2B1,1,0,0		4001,LMNB1,1,0,0		5710,PSMD4,1,0,0		5711,PSMD5,1,0,0
29957,SLC25A24,1,0,0		7419,VDAC3,1,0,0		5700,PSMC1,1,0,0		3032,HADHB,1,0,0		2203,FBP1,1,0,0
5413,SEPT5,1,0,0		8607,RUVBL1,1,0,0		5714,PSMD8,1,0,0		56945,MRPS22,1,0,0		4223,MEOX2,1,0,0
2203,FBP1,1,0,0		4705,NDUFA10,1,0,0		7186,TRAF2,1,0,0		27339,PRPF19,1,0,0		23020,SNRNP200,1,0,0
4223,MEOX2,1,0,0		4720,NDUFS2,1,0,0		5049,PAFAH1B2,1,0,0		6742,SSBP1,1,0,0		10059,DNM1L,1,0,0
23020,SNRNP200,1,0,0		10951,CBX1,1,0,0		1746,DLX2,1,0,0		2651,GCNT2,1,0,0		724102,SNHG4,1,0,0
10059,DNM1L,1,0,0		23107,MRPS27,1,0,0		5692,PSMB4,1,0,0		5289,PIK3C3,1,0,0		220988,HNRNPA3,1,0,0
220988,HNRNPA3,1,0,0		291,SLC25A4,1,0,0		490,ATP2B1,1,0,0		5886,RAD23A,1,0,0		3005,H1F0,1,0,0
84959,UBASH3B,1,0,0		1915,EEF1A1,1,0,0		1113,CHGA,1,0,0		2812,GP1BB,1,0,0		84959,UBASH3B,1,0,0
813,CALU,1,0,0		11047,ADRM1,1,0,0		6853,SYN1,1,0,0		10128,LRPPRC,1,0,0		813,CALU,1,0,0
91050,CCDC149,1,0,0		60,ACTB,1,0,0		221613,HIST1H2AA,1,0,0		7170,TPM3,1,0,0		91050,CCDC149,1,0,0
57787,MARK4,1,0,0		6129,RPL7,1,0,0		64757,MARC1,1,0,0		4001,LMNB1,1,0,0		57787,MARK4,1,0,0
9659,PDE4DIP,1,0,0		815,CAMK2A,1,0,0		8573,CASK,1,0,0		5700,PSMC1,1,0,0		9659,PDE4DIP,1,0,0
283337,ZNF740,1,0,0		5689,PSMB1,1,0,0		5631,PRPS1,1,0,0		7186,TRAF2,1,0,0		283337,ZNF740,1,0,0
57732,ZFYVE28,1,0,0		10043,TOM1,1,0,0		3098,HK1,1,0,0		5049,PAFAH1B2,1,0,0		57732,ZFYVE28,1,0,0
55696,RBM22,1,0,0		898,CCNE1,1,0,0		5717,PSMD11,1,0,0		1746,DLX2,1,0,0		55696,RBM22,1,0,0
84916,CIRH1A,1,0,0		8683,SRSF9,1,0,0		2060,EPS15,1,0,0		3190,HNRNPK,1,0,0		84916,CIRH1A,1,0,0
7745,ZNF192,1,0,0		4191,MDH2,1,0,0		2597,GAPDH,1,0,0		5692,PSMB4,1,0,0		7745,ZNF192,1,0,0
54478,FAM64A,1,0,0		113457,TUBA3D,1,0,0		3984,LIMK1,1,0,0		490,ATP2B1,1,0,0		54478,FAM64A,1,0,0
29994,BAZ2B,1,0,0		55210,ATAD3A,1,0,0		9118,INA,1,0,0		1113,CHGA,1,0,0		29994,BAZ2B,1,0,0
81628,TSC22D4,1,0,0		51081,MRPS7,1,0,0		9463,PICK1,1,0,0		6853,SYN1,1,0,0		81628,TSC22D4,1,0,0
100534012,TNFAIP8L2-SCNM1,1,0,0		83858,ATAD3B,1,0,0		9782,MATR3,1,0,0		221613,HIST1H2AA,1,0,0		100534012,TNFAIP8L2-SCNM1,1,0,0
79005,SCNM1,1,0,0		4190,MDH1,1,0,0		59,ACTA2,1,0,0		64757,MARC1,1,0,0		79005,SCNM1,1,0,0
55651,NHP2,1,0,0		65108,MARCKSL1,1,0,0		9551,ATP5J2,1,0,0		8573,CASK,1,0,0		55651,NHP2,1,0,0
6835,SURF2,1,0,0		7323,UBE2D3,1,0,0		8508,NIPSNAP1,1,0,0		5631,PRPS1,1,0,0		6835,SURF2,1,0,0
3064,HTT,1,0,0		9529,BAG5,1,0,0		408,ARRB1,1,0,0		3098,HK1,1,0,0		3064,HTT,1,0,0
8495,PPFIBP2,1,0,0		4831,NME2,1,0,0		6418,SET,1,0,0		5717,PSMD11,1,0,0		8495,PPFIBP2,1,0,0
29777,ABT1,1,0,0		24148,PRPF6,1,0,0		8454,CUL1,1,0,0		2060,EPS15,1,0,0		29777,ABT1,1,0,0
2258,FGF13,1,0,0		9861,PSMD6,1,0,0		409,ARRB2,1,0,0		2597,GAPDH,1,0,0		2258,FGF13,1,0,0
728802,LOC728802,1,0,0		5710,PSMD4,1,0,0		10193,RNF41,1,0,0		3984,LIMK1,1,0,0		728802,LOC728802,1,0,0
9519,TBPL1,1,0,0		3032,HADHB,1,0,0		5984,RFC4,1,0,0		9118,INA,1,0,0		9519,TBPL1,1,0,0
150209,AIFM3,1,0,0		56945,MRPS22,1,0,0		5718,PSMD12,1,0,0		9463,PICK1,1,0,0		150209,AIFM3,1,0,0
3308,HSPA4,1,0,0		25820,ARIH1,1,0,0		3329,HSPD1,1,0,0		9782,MATR3,1,0,0		2273,FHL1,1,0,0
57179,KIAA1191,1,0,0		27339,PRPF19,1,0,0		7325,UBE2E2,1,0,0		10236,HNRNPR,1,0,0		28987,NOB1,1,0,0
2040,STOM,1,0,0		6742,SSBP1,1,0,0		498,ATP5A1,1,0,0		59,ACTA2,1,0,0		3308,HSPA4,1,0,0
1386,ATF2,1,0,0		2651,GCNT2,1,0,0		5413,SEPT5,1,0,0		9551,ATP5J2,1,0,0		57179,KIAA1191,1,0,0
27161,EIF2C2,1,0,0		5289,PIK3C3,1,0,0		284110,GSDMA,1,0,0		8508,NIPSNAP1,1,0,0		3611,ILK,1,0,0
11098,PRSS23,1,0,0		5886,RAD23A,1,0,0		7965,AIMP2,1,0,0		2521,FUS,1,0,0		2040,STOM,1,0,0
8940,TOP3B,1,0,0		2812,GP1BB,1,0,0		4724,NDUFS4,1,0,0		6418,SET,1,0,0		11098,PRSS23,1,0,0
2634,GBP2,1,0,0		10128,LRPPRC,1,0,0		708,C1QBP,1,0,0		409,ARRB2,1,0,0		2634,GBP2,1,0,0
55183,RIF1,1,0,0		7170,TPM3,1,0,0		5694,PSMB6,1,0,0		10193,RNF41,1,0,0		55183,RIF1,1,0,0
57562,KIAA1377,1,0,0		4001,LMNB1,1,0,0		9319,TRIP13,1,0,0		5718,PSMD12,1,0,0		23512,SUZ12,1,0,0
114781,BTBD9,1,0,0		5700,PSMC1,1,0,0		10059,DNM1L,1,0,0		5721,PSME2,1,0,0		2332,FMR1,1,0,0
5728,PTEN,1,0,0		5714,PSMD8,1,0,0		7332,UBE2L3,1,0,0		3329,HSPD1,1,0,0		5728,PTEN,1,0,0
192111,PGAM5,1,0,0		6421,SFPQ,1,0,0		724102,SNHG4,1,0,0		7325,UBE2E2,1,0,0		6774,STAT3,1,0,0
8883,NAE1,1,0,0		6194,RPS6,1,0,0		54541,DDIT4,1,0,0		498,ATP5A1,1,0,0		8883,NAE1,1,0,0
6885,MAP3K7,1,0,0		5049,PAFAH1B2,1,0,0		5695,PSMB7,1,0,0		5413,SEPT5,1,0,0		81631,MAP1LC3B,1,0,0
81631,MAP1LC3B,1,0,0		1746,DLX2,1,0,0		5304,PIP,1,0,0		284110,GSDMA,1,0,0		1,A1BG,1,0,0
55198,APPL2,1,0,0		3190,HNRNPK,1,0,0		7335,UBE2V1,1,0,0		5711,PSMD5,1,0,0		72,ACTG2,1,0,0
1,A1BG,1,0,0		9601,PDIA4,1,0,0		84959,UBASH3B,1,0,0		7965,AIMP2,1,0,0		280,AMY2B,1,0,0
25,ABL1,1,0,0		6223,RPS19,1,0,0		488,ATP2A2,1,0,0		4724,NDUFS4,1,0,0		302,ANXA2,1,0,0
280,AMY2B,1,0,0		5692,PSMB4,1,0,0		1896,EDA,1,0,0		708,C1QBP,1,0,0		492,ATP2B3,1,0,0
302,ANXA2,1,0,0		490,ATP2B1,1,0,0		91050,CCDC149,1,0,0		5694,PSMB6,1,0,0		672,BRCA1,1,0,0
351,APP,1,0,0		1113,CHGA,1,0,0		57787,MARK4,1,0,0		9319,TRIP13,1,0,0		819,CAMLG,1,0,0
492,ATP2B3,1,0,0		6853,SYN1,1,0,0		9659,PDE4DIP,1,0,0		10059,DNM1L,1,0,0		858,CAV2,1,0,0
811,CALR,1,0,0		221613,HIST1H2AA,1,0,0		283337,ZNF740,1,0,0		7332,UBE2L3,1,0,0		942,CD86,1,0,0
819,CAMLG,1,0,0		64757,MARC1,1,0,0		57732,ZFYVE28,1,0,0		724102,SNHG4,1,0,0		1000,CDH2,1,0,0
858,CAV2,1,0,0		8573,CASK,1,0,0		55696,RBM22,1,0,0		54541,DDIT4,1,0,0		1020,CDK5,1,0,0
942,CD86,1,0,0		5631,PRPS1,1,0,0		84916,CIRH1A,1,0,0		8540,AGPS,1,0,0		1024,CDK8,1,0,0
1020,CDK5,1,0,0		3098,HK1,1,0,0		7745,ZNF192,1,0,0		5695,PSMB7,1,0,0		1026,CDKN1A,1,0,0
1024,CDK8,1,0,0		3192,HNRNPU,1,0,0		54478,FAM64A,1,0,0		407043,MIR7-1,1,0,0		1114,CHGB,1,0,0
1026,CDKN1A,1,0,0		5717,PSMD11,1,0,0		1263,PLK3,1,0,0		5304,PIP,1,0,0		1191,CLU,1,0,0
1069,CETN2,1,0,0		10576,CCT2,1,0,0		94274,PPP1R14A,1,0,0		7335,UBE2V1,1,0,0		1267,CNP,1,0,0
1114,CHGB,1,0,0		2060,EPS15,1,0,0		29994,BAZ2B,1,0,0		84959,UBASH3B,1,0,0		1374,CPT1A,1,0,0
1191,CLU,1,0,0		2597,GAPDH,1,0,0		81628,TSC22D4,1,0,0		488,ATP2A2,1,0,0		1400,CRMP1,1,0,0
1267,CNP,1,0,0		3984,LIMK1,1,0,0		100534012,TNFAIP8L2-SCNM1,1,0,0		1896,EDA,1,0,0		1448,CSN3,1,0,0
1374,CPT1A,1,0,0		9118,INA,1,0,0		79005,SCNM1,1,0,0		91050,CCDC149,1,0,0		1454,CSNK1E,1,0,0
1400,CRMP1,1,0,0		6128,RPL6,1,0,0		55651,NHP2,1,0,0		9659,PDE4DIP,1,0,0		1499,CTNNB1,1,0,0
1448,CSN3,1,0,0		6224,RPS20,1,0,0		6835,SURF2,1,0,0		57732,ZFYVE28,1,0,0		1728,NQO1,1,0,0
1454,CSNK1E,1,0,0		9463,PICK1,1,0,0		3064,HTT,1,0,0		55696,RBM22,1,0,0		1773,DNASE1,1,0,0
1499,CTNNB1,1,0,0		9782,MATR3,1,0,0		8495,PPFIBP2,1,0,0		84916,CIRH1A,1,0,0		1786,DNMT1,1,0,0
1728,NQO1,1,0,0		10236,HNRNPR,1,0,0		29777,ABT1,1,0,0		54478,FAM64A,1,0,0		2017,CTTN,1,0,0
1773,DNASE1,1,0,0		59,ACTA2,1,0,0		2258,FGF13,1,0,0		1263,PLK3,1,0,0		2078,ERG,1,0,0
1786,DNMT1,1,0,0		9551,ATP5J2,1,0,0		728802,LOC728802,1,0,0		81628,TSC22D4,1,0,0		2104,ESRRG,1,0,0
1855,DVL1,1,0,0		8508,NIPSNAP1,1,0,0		85480,TSLP,1,0,0		100534012,TNFAIP8L2-SCNM1,1,0,0		2113,ETS1,1,0,0
1994,ELAVL1,1,0,0		2521,FUS,1,0,0		9519,TBPL1,1,0,0		79005,SCNM1,1,0,0		2180,ACSL1,1,0,0
2011,MARK2,1,0,0		7171,TPM4,1,0,0		150209,AIFM3,1,0,0		55651,NHP2,1,0,0		2289,FKBP5,1,0,0
2017,CTTN,1,0,0		26795,SNORD54,1,0,0		2273,FHL1,1,0,0		6835,SURF2,1,0,0		2534,FYN,1,0,0
2078,ERG,1,0,0		6418,SET,1,0,0		28987,NOB1,1,0,0		3064,HTT,1,0,0		2697,GJA1,1,0,0
2101,ESRRA,1,0,0		8454,CUL1,1,0,0		57179,KIAA1191,1,0,0		2258,FGF13,1,0,0		2820,GPD2,1,0,0
2104,ESRRG,1,0,0		409,ARRB2,1,0,0		1386,ATF2,1,0,0		728802,LOC728802,1,0,0		2934,GSN,1,0,0
2113,ETS1,1,0,0		6136,RPL12,1,0,0		27161,EIF2C2,1,0,0		85480,TSLP,1,0,0		3099,HK2,1,0,0
2180,ACSL1,1,0,0		10193,RNF41,1,0,0		11098,PRSS23,1,0,0		9519,TBPL1,1,0,0		3106,HLA-B,1,0,0
2289,FKBP5,1,0,0		292,SLC25A5,1,0,0		51547,SIRT7,1,0,0		150209,AIFM3,1,0,0		3178,HNRNPA1,1,0,0
2534,FYN,1,0,0		5984,RFC4,1,0,0		8940,TOP3B,1,0,0		2273,FHL1,1,0,0		3189,HNRNPH3,1,0,0
2820,GPD2,1,0,0		5718,PSMD12,1,0,0		2634,GBP2,1,0,0		57179,KIAA1191,1,0,0		3280,HES1,1,0,0
2934,GSN,1,0,0		100379661,GRIK1-AS2,1,0,0		83987,CCDC8,1,0,0		2923,PDIA3,1,0,0		3309,HSPA5,1,0,0
3099,HK2,1,0,0		5721,PSME2,1,0,0		6571,SLC18A2,1,0,0		1386,ATF2,1,0,0		3312,HSPA8,1,0,0
3106,HLA-B,1,0,0		3329,HSPD1,1,0,0		10131,TRAP1,1,0,0		811,CALR,1,0,0		3676,ITGA4,1,0,0
3178,HNRNPA1,1,0,0		29957,SLC25A24,1,0,0		5728,PTEN,1,0,0		11161,C14orf1,1,0,0		3739,KCNA4,1,0,0
3189,HNRNPH3,1,0,0		7325,UBE2E2,1,0,0		11140,CDC37,1,0,0		11098,PRSS23,1,0,0		3779,KCNMB1,1,0,0
3276,PRMT1,1,0,0		498,ATP5A1,1,0,0		122809,SOCS4,1,0,0		8940,TOP3B,1,0,0		3832,KIF11,1,0,0
3280,HES1,1,0,0		5413,SEPT5,1,0,0		10920,COPS8,1,0,0		2634,GBP2,1,0,0		3958,LGALS3,1,0,0
3309,HSPA5,1,0,0		284110,GSDMA,1,0,0		55486,PARL,1,0,0		55791,LRIF1,1,0,0		4000,LMNA,1,0,0
3312,HSPA8,1,0,0		5711,PSMD5,1,0,0		8883,NAE1,1,0,0		57562,KIAA1377,1,0,0		4089,SMAD4,1,0,0
3739,KCNA4,1,0,0		7965,AIMP2,1,0,0		89941,RHOT2,1,0,0		2332,FMR1,1,0,0		4131,MAP1B,1,0,0
3832,KIF11,1,0,0		4724,NDUFS4,1,0,0		6885,MAP3K7,1,0,0		6571,SLC18A2,1,0,0		4170,MCL1,1,0,0
3958,LGALS3,1,0,0		1975,EIF4B,1,0,0		81631,MAP1LC3B,1,0,0		10131,TRAP1,1,0,0		4222,MEOX1,1,0,0
4000,LMNA,1,0,0		708,C1QBP,1,0,0		4738,NEDD8,1,0,0		5728,PTEN,1,0,0		4343,MOV10,1,0,0
4089,SMAD4,1,0,0		2203,FBP1,1,0,0		54165,DCUN1D1,1,0,0		11140,CDC37,1,0,0		4350,MPG,1,0,0
4131,MAP1B,1,0,0		5694,PSMB6,1,0,0		1,A1BG,1,0,0		122809,SOCS4,1,0,0		4646,MYO6,1,0,0
4170,MCL1,1,0,0		9319,TRIP13,1,0,0		207,AKT1,1,0,0		10920,COPS8,1,0,0		4670,HNRNPM,1,0,0
4222,MEOX1,1,0,0		10059,DNM1L,1,0,0		280,AMY2B,1,0,0		55486,PARL,1,0,0		4741,NEFM,1,0,0
4291,MLF1,1,0,0		7332,UBE2L3,1,0,0		302,ANXA2,1,0,0		8883,NAE1,1,0,0		4791,NFKB2,1,0,0
4343,MOV10,1,0,0		724102,SNHG4,1,0,0		487,ATP2A1,1,0,0		6885,MAP3K7,1,0,0		5095,PCCA,1,0,0
4350,MPG,1,0,0		8540,AGPS,1,0,0		492,ATP2B3,1,0,0		81631,MAP1LC3B,1,0,0		5111,PCNA,1,0,0
4646,MYO6,1,0,0		7327,UBE2G2,1,0,0		509,ATP5C1,1,0,0		55198,APPL2,1,0,0		5335,PLCG1,1,0,0
4670,HNRNPM,1,0,0		5695,PSMB7,1,0,0		539,ATP5O,1,0,0		4738,NEDD8,1,0,0		5423,POLB,1,0,0
4741,NEFM,1,0,0		407043,MIR7-1,1,0,0		810,CALML3,1,0,0		54165,DCUN1D1,1,0,0		5594,MAPK1,1,0,0
4791,NFKB2,1,0,0		220988,HNRNPA3,1,0,0		819,CAMLG,1,0,0		1,A1BG,1,0,0		5599,MAPK8,1,0,0
5095,PCCA,1,0,0		3005,H1F0,1,0,0		821,CANX,1,0,0		280,AMY2B,1,0,0		5684,PSMA3,1,0,0
5335,PLCG1,1,0,0		5304,PIP,1,0,0		858,CAV2,1,0,0		302,ANXA2,1,0,0		5720,PSME1,1,0,0
5423,POLB,1,0,0		7335,UBE2V1,1,0,0		942,CD86,1,0,0		487,ATP2A1,1,0,0		5784,PTPN14,1,0,0
5594,MAPK1,1,0,0		84959,UBASH3B,1,0,0		1000,CDH2,1,0,0		492,ATP2B3,1,0,0		5997,RGS2,1,0,0
5599,MAPK8,1,0,0		813,CALU,1,0,0		1020,CDK5,1,0,0		509,ATP5C1,1,0,0		6171,RPL41,1,0,0
5684,PSMA3,1,0,0		488,ATP2A2,1,0,0		1026,CDKN1A,1,0,0		539,ATP5O,1,0,0		6198,RPS6KB1,1,0,0
5709,PSMD3,1,0,0		1896,EDA,1,0,0		1068,CETN1,1,0,0		810,CALML3,1,0,0		6464,SHC1,1,0,0
5720,PSME1,1,0,0		91050,CCDC149,1,0,0		1069,CETN2,1,0,0		819,CAMLG,1,0,0		6493,SIM2,1,0,0
5784,PTPN14,1,0,0		9659,PDE4DIP,1,0,0		1114,CHGB,1,0,0		821,CANX,1,0,0		6576,SLC25A1,1,0,0
5997,RGS2,1,0,0		283337,ZNF740,1,0,0		1153,CIRBP,1,0,0		942,CD86,1,0,0		6613,SUMO2,1,0,0
6047,RNF4,1,0,0		57732,ZFYVE28,1,0,0		1191,CLU,1,0,0		1000,CDH2,1,0,0		6886,TAL1,1,0,0
6130,RPL7A,1,0,0		55696,RBM22,1,0,0		1267,CNP,1,0,0		1020,CDK5,1,0,0		6925,TCF4,1,0,0
6143,RPL19,1,0,0		84916,CIRH1A,1,0,0		1400,CRMP1,1,0,0		1026,CDKN1A,1,0,0		7067,THRA,1,0,0
6147,RPL23A,1,0,0		7745,ZNF192,1,0,0		1432,MAPK14,1,0,0		1068,CETN1,1,0,0		7068,THRB,1,0,0
6311,ATXN2,1,0,0		54478,FAM64A,1,0,0		1448,CSN3,1,0,0		1069,CETN2,1,0,0		7114,TMSB4X,1,0,0
6426,SRSF1,1,0,0		1263,PLK3,1,0,0		1452,CSNK1A1,1,0,0		1114,CHGB,1,0,0		7150,TOP1,1,0,0
6449,SGTA,1,0,0		29994,BAZ2B,1,0,0		1629,DBT,1,0,0		1191,CLU,1,0,0		7277,TUBA4A,1,0,0
6464,SHC1,1,0,0		81628,TSC22D4,1,0,0		1655,DDX5,1,0,0		1267,CNP,1,0,0		7329,UBE2I,1,0,0
6493,SIM2,1,0,0		100534012,TNFAIP8L2-SCNM1,1,0,0		1728,NQO1,1,0,0		1400,CRMP1,1,0,0		7334,UBE2N,1,0,0
6886,TAL1,1,0,0		79005,SCNM1,1,0,0		1760,DMPK,1,0,0		1448,CSN3,1,0,0		7391,USF1,1,0,0
6925,TCF4,1,0,0		55651,NHP2,1,0,0		1803,DPP4,1,0,0		1452,CSNK1A1,1,0,0		7425,VGF,1,0,0
7067,THRA,1,0,0		6835,SURF2,1,0,0		1869,E2F1,1,0,0		1629,DBT,1,0,0		7428,VHL,1,0,0
7068,THRB,1,0,0		3064,HTT,1,0,0		1936,EEF1D,1,0,0		1760,DMPK,1,0,0		7468,WHSC1,1,0,0
7114,TMSB4X,1,0,0		8495,PPFIBP2,1,0,0		1994,ELAVL1,1,0,0		1773,DNASE1,1,0,0		7515,XRCC1,1,0,0
7150,TOP1,1,0,0		29777,ABT1,1,0,0		2011,MARK2,1,0,0		1803,DPP4,1,0,0		7531,YWHAE,1,0,0
7184,HSP90B1,1,0,0		2258,FGF13,1,0,0		2017,CTTN,1,0,0		1869,E2F1,1,0,0		7533,YWHAH,1,0,0
7277,TUBA4A,1,0,0		9924,PAN2,1,0,0		2078,ERG,1,0,0		1936,EEF1D,1,0,0		7917,BAG6,1,0,0
7295,TXN,1,0,0		728802,LOC728802,1,0,0		2101,ESRRA,1,0,0		1994,ELAVL1,1,0,0		8216,LZTR1,1,0,0
7297,TYK2,1,0,0		85480,TSLP,1,0,0		2103,ESRRB,1,0,0		2011,MARK2,1,0,0		8506,CNTNAP1,1,0,0
7329,UBE2I,1,0,0		9519,TBPL1,1,0,0		2104,ESRRG,1,0,0		2017,CTTN,1,0,0		8514,KCNAB2,1,0,0
7341,SUMO1,1,0,0		150209,AIFM3,1,0,0		2180,ACSL1,1,0,0		2101,ESRRA,1,0,0		8841,HDAC3,1,0,0
7391,USF1,1,0,0		2273,FHL1,1,0,0		2182,ACSL4,1,0,0		2103,ESRRB,1,0,0		9111,NMI,1,0,0
7416,VDAC1,1,0,0		28987,NOB1,1,0,0		2289,FKBP5,1,0,0		2104,ESRRG,1,0,0		9184,BUB3,1,0,0
7425,VGF,1,0,0		57179,KIAA1191,1,0,0		2534,FYN,1,0,0		2113,ETS1,1,0,0		9439,MED23,1,0,0
7468,WHSC1,1,0,0		7412,VCAM1,1,0,0		2629,GBA,1,0,0		2182,ACSL4,1,0,0		9456,HOMER1,1,0,0
7515,XRCC1,1,0,0		3611,ILK,1,0,0		2820,GPD2,1,0,0		2289,FKBP5,1,0,0		9513,FXR2,1,0,0
7531,YWHAE,1,0,0		2923,PDIA3,1,0,0		2934,GSN,1,0,0		2534,FYN,1,0,0		9532,BAG2,1,0,0
7533,YWHAH,1,0,0		2040,STOM,1,0,0		3006,HIST1H1C,1,0,0		2629,GBA,1,0,0		9555,H2AFY,1,0,0
7917,BAG6,1,0,0		1386,ATF2,1,0,0		3068,HDGF,1,0,0		2697,GJA1,1,0,0		9636,ISG15,1,0,0
8216,LZTR1,1,0,0		27161,EIF2C2,1,0,0		3106,HLA-B,1,0,0		2820,GPD2,1,0,0		9706,ULK2,1,0,0
8506,CNTNAP1,1,0,0		11098,PRSS23,1,0,0		3198,HOXA1,1,0,0		2908,NR3C1,1,0,0		9788,MTSS1,1,0,0
8514,KCNAB2,1,0,0		8940,TOP3B,1,0,0		3301,DNAJA1,1,0,0		3006,HIST1H1C,1,0,0		9868,TOMM70A,1,0,0
8841,HDAC3,1,0,0		2634,GBP2,1,0,0		3303,HSPA1A,1,0,0		3099,HK2,1,0,0		9987,HNRPDL,1,0,0
8870,IER3,1,0,0		83987,CCDC8,1,0,0		3304,HSPA1B,1,0,0		3106,HLA-B,1,0,0		10038,PARP2,1,0,0
9040,UBE2M,1,0,0		57562,KIAA1377,1,0,0		3305,HSPA1L,1,0,0		3183,HNRNPC,1,0,0		10039,PARP3,1,0,0
9111,NMI,1,0,0		6571,SLC18A2,1,0,0		3313,HSPA9,1,0,0		3301,DNAJA1,1,0,0		10130,PDIA6,1,0,0
9439,MED23,1,0,0		10131,TRAP1,1,0,0		3326,HSP90AB1,1,0,0		3303,HSPA1A,1,0,0		10155,TRIM28,1,0,0
9456,HOMER1,1,0,0		5728,PTEN,1,0,0		3676,ITGA4,1,0,0		3304,HSPA1B,1,0,0		10165,SLC25A13,1,0,0
9513,FXR2,1,0,0		11140,CDC37,1,0,0		3739,KCNA4,1,0,0		3305,HSPA1L,1,0,0		10210,TOPORS,1,0,0
9532,BAG2,1,0,0		122809,SOCS4,1,0,0		3779,KCNMB1,1,0,0		3312,HSPA8,1,0,0		10241,CALCOCO2,1,0,0
9636,ISG15,1,0,0		10920,COPS8,1,0,0		3832,KIF11,1,0,0		3313,HSPA9,1,0,0		10492,SYNCRIP,1,0,0
9706,ULK2,1,0,0		55486,PARL,1,0,0		3958,LGALS3,1,0,0		3676,ITGA4,1,0,0		10493,VAT1,1,0,0
9788,MTSS1,1,0,0		8883,NAE1,1,0,0		4000,LMNA,1,0,0		3739,KCNA4,1,0,0		10576,CCT2,1,0,0
9987,HNRPDL,1,0,0		6885,MAP3K7,1,0,0		4089,SMAD4,1,0,0		3779,KCNMB1,1,0,0		10616,RBCK1,1,0,0
10014,HDAC5,1,0,0		81631,MAP1LC3B,1,0,0		4131,MAP1B,1,0,0		3832,KIF11,1,0,0		10627,MYL12A,1,0,0
10038,PARP2,1,0,0		55198,APPL2,1,0,0		4193,MDM2,1,0,0		3958,LGALS3,1,0,0		10664,CTCF,1,0,0
10130,PDIA6,1,0,0		4738,NEDD8,1,0,0		4287,ATXN3,1,0,0		4089,SMAD4,1,0,0		10963,STIP1,1,0,0
10155,TRIM28,1,0,0		54165,DCUN1D1,1,0,0		4291,MLF1,1,0,0		4131,MAP1B,1,0,0		11091,WDR5,1,0,0
10241,CALCOCO2,1,0,0		1,A1BG,1,0,0		4350,MPG,1,0,0		4170,MCL1,1,0,0		23031,MAST3,1,0,0
10273,STUB1,1,0,0		25,ABL1,1,0,0		4646,MYO6,1,0,0		4193,MDM2,1,0,0		23054,NCOA6,1,0,0
10492,SYNCRIP,1,0,0		207,AKT1,1,0,0		4722,NDUFS3,1,0,0		4287,ATXN3,1,0,0		23076,RRP1B,1,0,0
10493,VAT1,1,0,0		280,AMY2B,1,0,0		4741,NEFM,1,0,0		4291,MLF1,1,0,0		23208,SYT11,1,0,0
10498,CARM1,1,0,0		302,ANXA2,1,0,0		4790,NFKB1,1,0,0		4646,MYO6,1,0,0		23524,SRRM2,1,0,0
10521,DDX17,1,0,0		487,ATP2A1,1,0,0		4791,NFKB2,1,0,0		4722,NDUFS3,1,0,0		26523,EIF2C1,1,0,0
10616,RBCK1,1,0,0		492,ATP2B3,1,0,0		4891,SLC11A2,1,0,0		4741,NEFM,1,0,0		26999,CYFIP2,1,0,0
10627,MYL12A,1,0,0		509,ATP5C1,1,0,0		4976,OPA1,1,0,0		4790,NFKB1,1,0,0		51086,TNNI3K,1,0,0
10664,CTCF,1,0,0		539,ATP5O,1,0,0		5034,P4HB,1,0,0		4791,NFKB2,1,0,0		51365,PLA1A,1,0,0
10963,STIP1,1,0,0		810,CALML3,1,0,0		5042,PABPC3,1,0,0		4891,SLC11A2,1,0,0		51503,CWC15,1,0,0
11091,WDR5,1,0,0		819,CAMLG,1,0,0		5095,PCCA,1,0,0		4892,NRAP,1,0,0		51588,PIAS4,1,0,0
23031,MAST3,1,0,0		821,CANX,1,0,0		5111,PCNA,1,0,0		4976,OPA1,1,0,0		54472,TOLLIP,1,0,0
23054,NCOA6,1,0,0		858,CAV2,1,0,0		5423,POLB,1,0,0		5034,P4HB,1,0,0		54971,BANP,1,0,0
23076,RRP1B,1,0,0		942,CD86,1,0,0		5506,PPP1R3A,1,0,0		5042,PABPC3,1,0,0		55294,FBXW7,1,0,0
23090,ZNF423,1,0,0		1000,CDH2,1,0,0		5591,PRKDC,1,0,0		5111,PCNA,1,0,0		55599,RNPC3,1,0,0
23098,SARM1,1,0,0		1020,CDK5,1,0,0		5594,MAPK1,1,0,0		5201,PFDN1,1,0,0		55750,AGK,1,0,0
23208,SYT11,1,0,0		1024,CDK8,1,0,0		5599,MAPK8,1,0,0		5423,POLB,1,0,0		55847,CISD1,1,0,0
23215,PRRC2C,1,0,0		1026,CDKN1A,1,0,0		5603,MAPK13,1,0,0		5460,POU5F1,1,0,0		55861,DBNDD2,1,0,0
23524,SRRM2,1,0,0		1058,CENPA,1,0,0		5682,PSMA1,1,0,0		5506,PPP1R3A,1,0,0		55929,DMAP1,1,0,0
26523,EIF2C1,1,0,0		1068,CETN1,1,0,0		5685,PSMA4,1,0,0		5594,MAPK1,1,0,0		56257,MEPCE,1,0,0
26809,SNORD42A,1,0,0		1069,CETN2,1,0,0		5686,PSMA5,1,0,0		5682,PSMA1,1,0,0		56916,SMARCAD1,1,0,0
26814,SNORD36B,1,0,0		1072,CFL1,1,0,0		5687,PSMA6,1,0,0		5685,PSMA4,1,0,0		57142,RTN4,1,0,0
26815,SNORD36A,1,0,0		1114,CHGB,1,0,0		5690,PSMB2,1,0,0		5686,PSMA5,1,0,0		57602,USP36,1,0,0
26820,SNORD24,1,0,0		1191,CLU,1,0,0		5693,PSMB5,1,0,0		5687,PSMA6,1,0,0		65062,TMEM237,1,0,0
26999,CYFIP2,1,0,0		1267,CNP,1,0,0		5701,PSMC2,1,0,0		5690,PSMB2,1,0,0		79083,MLPH,1,0,0
51086,TNNI3K,1,0,0		1400,CRMP1,1,0,0		5702,PSMC3,1,0,0		5693,PSMB5,1,0,0		79797,ZNF408,1,0,0
51503,CWC15,1,0,0		1448,CSN3,1,0,0		5704,PSMC4,1,0,0		5701,PSMC2,1,0,0		80336,PABPC1L,1,0,0
51588,PIAS4,1,0,0		1452,CSNK1A1,1,0,0		5705,PSMC5,1,0,0		5704,PSMC4,1,0,0		83666,PARP9,1,0,0
51631,LUC7L2,1,0,0		1499,CTNNB1,1,0,0		5709,PSMD3,1,0,0		5705,PSMC5,1,0,0		84263,HSDL2,1,0,0
54472,TOLLIP,1,0,0		1629,DBT,1,0,0		5715,PSMD9,1,0,0		5709,PSMD3,1,0,0		84305,WIBG,1,0,0
54971,BANP,1,0,0		1756,DMD,1,0,0		5716,PSMD10,1,0,0		5715,PSMD9,1,0,0		84310,C7orf50,1,0,0
55294,FBXW7,1,0,0		1760,DMPK,1,0,0		5719,PSMD13,1,0,0		5716,PSMD10,1,0,0		84557,MAP1LC3A,1,0,0
55599,RNPC3,1,0,0		1773,DNASE1,1,0,0		5784,PTPN14,1,0,0		5719,PSMD13,1,0,0		84675,TRIM55,1,0,0
55669,MFN1,1,0,0		1803,DPP4,1,0,0		5810,RAD1,1,0,0		5784,PTPN14,1,0,0		84859,LRCH3,1,0,0
55750,AGK,1,0,0		1869,E2F1,1,0,0		5879,RAC1,1,0,0		5810,RAD1,1,0,0		84941,HSH2D,1,0,0
55847,CISD1,1,0,0		1936,EEF1D,1,0,0		5887,RAD23B,1,0,0		5879,RAC1,1,0,0		85389,SNORD14C,1,0,0
55861,DBNDD2,1,0,0		2011,MARK2,1,0,0		5914,RARA,1,0,0		5887,RAD23B,1,0,0		85390,SNORD14D,1,0,0
55929,DMAP1,1,0,0		2017,CTTN,1,0,0		5955,RCN2,1,0,0		5914,RARA,1,0,0		92170,MTG1,1,0,0
56257,MEPCE,1,0,0		2078,ERG,1,0,0		5970,RELA,1,0,0		5955,RCN2,1,0,0		94274,PPP1R14A,1,0,0
56901,NDUFA4L2,1,0,0		2101,ESRRA,1,0,0		6119,RPA3,1,0,0		5997,RGS2,1,0,0		112939,NACC1,1,0,0
56916,SMARCAD1,1,0,0		2103,ESRRB,1,0,0		6143,RPL19,1,0,0		6059,ABCE1,1,0,0		114088,TRIM9,1,0,0
57142,RTN4,1,0,0		2104,ESRRG,1,0,0		6171,RPL41,1,0,0		6119,RPA3,1,0,0		142678,MIB2,1,0,0
57602,USP36,1,0,0		2180,ACSL1,1,0,0		6189,RPS3A,1,0,0		6143,RPL19,1,0,0		200558,APLF,1,0,0
65062,TMEM237,1,0,0		2182,ACSL4,1,0,0		6311,ATXN2,1,0,0		6311,ATXN2,1,0,0		222229,LRWD1,1,0,0
79083,MLPH,1,0,0		2289,FKBP5,1,0,0		6449,SGTA,1,0,0		6449,SGTA,1,0,0		284004,HEXDC,1,0,0
79797,ZNF408,1,0,0		2534,FYN,1,0,0		6464,SHC1,1,0,0		6464,SHC1,1,0,0		648740,LOC648740,1,0,0
80336,PABPC1L,1,0,0		2547,XRCC6,1,0,0		6493,SIM2,1,0,0		6472,SHMT2,1,0,0		100526835,FPGT-TNNI3K,1,0,0
83666,PARP9,1,0,0		2629,GBA,1,0,0		6531,SLC6A3,1,0,0		6493,SIM2,1,0,0		100616367,MIR4467,1,0,0
84263,HSDL2,1,0,0		2697,GJA1,1,0,0		6667,SP1,1,0,0		6531,SLC6A3,1,0,0
84305,WIBG,1,0,0		2820,GPD2,1,0,0		6884,TAF13,1,0,0		6576,SLC25A1,1,0,0
84310,C7orf50,1,0,0		2908,NR3C1,1,0,0		6925,TCF4,1,0,0		6588,SLN,1,0,0
84557,MAP1LC3A,1,0,0		3006,HIST1H1C,1,0,0		7067,THRA,1,0,0		6667,SP1,1,0,0
84675,TRIM55,1,0,0		3068,HDGF,1,0,0		7068,THRB,1,0,0		6884,TAF13,1,0,0
84859,LRCH3,1,0,0		3099,HK2,1,0,0		7114,TMSB4X,1,0,0		6886,TAL1,1,0,0
85389,SNORD14C,1,0,0		3106,HLA-B,1,0,0		7189,TRAF6,1,0,0		6950,TCP1,1,0,0
85390,SNORD14D,1,0,0		3178,HNRNPA1,1,0,0		7277,TUBA4A,1,0,0		7067,THRA,1,0,0
92170,MTG1,1,0,0		3183,HNRNPC,1,0,0		7283,TUBG1,1,0,0		7168,TPM1,1,0,0
112939,NACC1,1,0,0		3184,HNRNPD,1,0,0		7284,TUFM,1,0,0		7203,CCT3,1,0,0
114088,TRIM9,1,0,0		3189,HNRNPH3,1,0,0		7295,TXN,1,0,0		7277,TUBA4A,1,0,0
142678,MIB2,1,0,0		3198,HOXA1,1,0,0		7322,UBE2D2,1,0,0		7283,TUBG1,1,0,0
154796,AMOT,1,0,0		3276,PRMT1,1,0,0		7334,UBE2N,1,0,0		7284,TUFM,1,0,0
155061,ZNF746,1,0,0		3280,HES1,1,0,0		7391,USF1,1,0,0		7295,TXN,1,0,0
200558,APLF,1,0,0		3301,DNAJA1,1,0,0		7412,VCAM1,1,0,0		7297,TYK2,1,0,0
222229,LRWD1,1,0,0		3303,HSPA1A,1,0,0		7416,VDAC1,1,0,0		7316,UBC,1,0,0
253260,RICTOR,1,0,0		3304,HSPA1B,1,0,0		7425,VGF,1,0,0		7322,UBE2D2,1,0,0
284004,HEXDC,1,0,0		3305,HSPA1L,1,0,0		7428,VHL,1,0,0		7334,UBE2N,1,0,0
648740,LOC648740,1,0,0		3312,HSPA8,1,0,0		7431,VIM,1,0,0		7341,SUMO1,1,0,0
100500842,MIR3652,1,0,0		3313,HSPA9,1,0,0		7531,YWHAE,1,0,0		7416,VDAC1,1,0,0
100526835,FPGT-TNNI3K,1,0,0		3615,IMPDH2,1,0,0		7533,YWHAH,1,0,0		7425,VGF,1,0,0
100616367,MIR4467,1,0,0		3654,IRAK1,1,0,0		7818,DAP3,1,0,0		7468,WHSC1,1,0,0
		3717,JAK2,1,0,0		7917,BAG6,1,0,0		7531,YWHAE,1,0,0
		3739,KCNA4,1,0,0		8444,DYRK3,1,0,0		7533,YWHAH,1,0,0
		3779,KCNMB1,1,0,0		8452,CUL3,1,0,0		7818,DAP3,1,0,0
		3832,KIF11,1,0,0		8506,CNTNAP1,1,0,0		8444,DYRK3,1,0,0
		3958,LGALS3,1,0,0		8514,KCNAB2,1,0,0		8452,CUL3,1,0,0
		4089,SMAD4,1,0,0		8535,CBX4,1,0,0		8506,CNTNAP1,1,0,0
		4131,MAP1B,1,0,0		8870,IER3,1,0,0		8514,KCNAB2,1,0,0
		4176,MCM7,1,0,0		8887,TAX1BP1,1,0,0		8535,CBX4,1,0,0
		4193,MDM2,1,0,0		8944,SNORD73A,1,0,0		8887,TAX1BP1,1,0,0
		4287,ATXN3,1,0,0		9040,UBE2M,1,0,0		9040,UBE2M,1,0,0
		4301,MLLT4,1,0,0		9092,SART1,1,0,0		9131,AIFM1,1,0,0
		4350,MPG,1,0,0		9131,AIFM1,1,0,0		9246,UBE2L6,1,0,0
		4646,MYO6,1,0,0		9246,UBE2L6,1,0,0		9456,HOMER1,1,0,0
		4666,NACA,1,0,0		9456,HOMER1,1,0,0		9468,PCYT1B,1,0,0
		4670,HNRNPM,1,0,0		9468,PCYT1B,1,0,0		9513,FXR2,1,0,0
		4683,NBN,1,0,0		9531,BAG3,1,0,0		9636,ISG15,1,0,0
		4722,NDUFS3,1,0,0		9734,HDAC9,1,0,0		9734,HDAC9,1,0,0
		4741,NEFM,1,0,0		9759,HDAC4,1,0,0		9804,TOMM20,1,0,0
		4790,NFKB1,1,0,0		9804,TOMM20,1,0,0		9821,RB1CC1,1,0,0
		4791,NFKB2,1,0,0		9821,RB1CC1,1,0,0		9927,MFN2,1,0,0
		4869,NPM1,1,0,0		9924,PAN2,1,0,0		10038,PARP2,1,0,0
		4891,SLC11A2,1,0,0		9927,MFN2,1,0,0		10039,PARP3,1,0,0
		4892,NRAP,1,0,0		10014,HDAC5,1,0,0		10048,RANBP9,1,0,0
		4976,OPA1,1,0,0		10038,PARP2,1,0,0		10213,PSMD14,1,0,0
		5042,PABPC3,1,0,0		10039,PARP3,1,0,0		10240,MRPS31,1,0,0
		5095,PCCA,1,0,0		10213,PSMD14,1,0,0		10383,TUBB4B,1,0,0
		5111,PCNA,1,0,0		10240,MRPS31,1,0,0		10492,SYNCRIP,1,0,0
		5201,PFDN1,1,0,0		10383,TUBB4B,1,0,0		10493,VAT1,1,0,0
		5335,PLCG1,1,0,0		10521,DDX17,1,0,0		10616,RBCK1,1,0,0
		5423,POLB,1,0,0		10625,IVNS1ABP,1,0,0		10755,GIPC1,1,0,0
		5460,POU5F1,1,0,0		10755,GIPC1,1,0,0		10856,RUVBL2,1,0,0
		5506,PPP1R3A,1,0,0		10845,CLPX,1,0,0		10963,STIP1,1,0,0
		5589,PRKCSH,1,0,0		10856,RUVBL2,1,0,0		10987,COPS5,1,0,0
		5591,PRKDC,1,0,0		10963,STIP1,1,0,0		10989,IMMT,1,0,0
		5594,MAPK1,1,0,0		10989,IMMT,1,0,0		11091,WDR5,1,0,0
		5682,PSMA1,1,0,0		11091,WDR5,1,0,0		11279,KLF8,1,0,0
		5685,PSMA4,1,0,0		11279,KLF8,1,0,0		11335,CBX3,1,0,0
		5686,PSMA5,1,0,0		22927,HABP4,1,0,0		22927,HABP4,1,0,0
		5687,PSMA6,1,0,0		23031,MAST3,1,0,0		23031,MAST3,1,0,0
		5690,PSMB2,1,0,0		23090,ZNF423,1,0,0		23090,ZNF423,1,0,0
		5693,PSMB5,1,0,0		23098,SARM1,1,0,0		23098,SARM1,1,0,0
		5701,PSMC2,1,0,0		23208,SYT11,1,0,0		23208,SYT11,1,0,0
		5702,PSMC3,1,0,0		23268,DNMBP,1,0,0		23268,DNMBP,1,0,0
		5704,PSMC4,1,0,0		23363,OBSL1,1,0,0		23363,OBSL1,1,0,0
		5705,PSMC5,1,0,0		23581,CASP14,1,0,0		23406,COTL1,1,0,0
		5709,PSMD3,1,0,0		25793,FBXO7,1,0,0		23581,CASP14,1,0,0
		5715,PSMD9,1,0,0		26523,EIF2C1,1,0,0		26523,EIF2C1,1,0,0
		5716,PSMD10,1,0,0		26999,CYFIP2,1,0,0		26999,CYFIP2,1,0,0
		5719,PSMD13,1,0,0		28957,MRPS28,1,0,0		28957,MRPS28,1,0,0
		5720,PSME1,1,0,0		28973,MRPS18B,1,0,0		51024,FIS1,1,0,0
		5784,PTPN14,1,0,0		29761,USP25,1,0,0		51086,TNNI3K,1,0,0
		5810,RAD1,1,0,0		30968,STOML2,1,0,0		51121,RPL26L1,1,0,0
		5879,RAC1,1,0,0		51024,FIS1,1,0,0		51365,PLA1A,1,0,0
		5887,RAD23B,1,0,0		51121,RPL26L1,1,0,0		51503,CWC15,1,0,0
		5903,RANBP2,1,0,0		51365,PLA1A,1,0,0		51649,MRPS23,1,0,0
		5914,RARA,1,0,0		51465,UBE2J1,1,0,0		51706,CYB5R1,1,0,0
		5955,RCN2,1,0,0		51503,CWC15,1,0,0		53347,UBASH3A,1,0,0
		5970,RELA,1,0,0		51649,MRPS23,1,0,0		54472,TOLLIP,1,0,0
		5997,RGS2,1,0,0		53347,UBASH3A,1,0,0		54675,CRLS1,1,0,0
		6059,ABCE1,1,0,0		54472,TOLLIP,1,0,0		54708,MARCH5,1,0,0
		6119,RPA3,1,0,0		54675,CRLS1,1,0,0		55037,PTCD3,1,0,0
		6124,RPL4,1,0,0		54708,MARCH5,1,0,0		55165,CEP55,1,0,0
		6146,RPL22,1,0,0		54927,CHCHD3,1,0,0		55294,FBXW7,1,0,0
		6147,RPL23A,1,0,0		55165,CEP55,1,0,0		55750,AGK,1,0,0
		6171,RPL41,1,0,0		55294,FBXW7,1,0,0		55803,ADAP2,1,0,0
		6198,RPS6KB1,1,0,0		55599,RNPC3,1,0,0		55847,CISD1,1,0,0
		6202,RPS8,1,0,0		55626,AMBRA1,1,0,0		55854,ZC3H15,1,0,0
		6311,ATXN2,1,0,0		55750,AGK,1,0,0		55861,DBNDD2,1,0,0
		6426,SRSF1,1,0,0		55803,ADAP2,1,0,0		55869,HDAC8,1,0,0
		6428,SRSF3,1,0,0		55833,UBAP2,1,0,0		57142,RTN4,1,0,0
		6464,SHC1,1,0,0		55843,ARHGAP15,1,0,0		64087,MCCC2,1,0,0
		6493,SIM2,1,0,0		55847,CISD1,1,0,0		64960,MRPS15,1,0,0
		6531,SLC6A3,1,0,0		55854,ZC3H15,1,0,0		65062,TMEM237,1,0,0
		6576,SLC25A1,1,0,0		55861,DBNDD2,1,0,0		79083,MLPH,1,0,0
		6588,SLN,1,0,0		56901,NDUFA4L2,1,0,0		79109,MAPKAP1,1,0,0
		6613,SUMO2,1,0,0		57142,RTN4,1,0,0		79797,ZNF408,1,0,0
		6667,SP1,1,0,0		64960,MRPS15,1,0,0		80336,PABPC1L,1,0,0
		6884,TAF13,1,0,0		65062,TMEM237,1,0,0		84263,HSDL2,1,0,0
		6886,TAL1,1,0,0		79083,MLPH,1,0,0		84283,TMEM79,1,0,0
		6925,TCF4,1,0,0		79109,MAPKAP1,1,0,0		84284,NTPCR,1,0,0
		7067,THRA,1,0,0		79797,ZNF408,1,0,0		84305,WIBG,1,0,0
		7068,THRB,1,0,0		84263,HSDL2,1,0,0		84310,C7orf50,1,0,0
		7114,TMSB4X,1,0,0		84283,TMEM79,1,0,0		84557,MAP1LC3A,1,0,0
		7184,HSP90B1,1,0,0		84284,NTPCR,1,0,0		84675,TRIM55,1,0,0
		7203,CCT3,1,0,0		84305,WIBG,1,0,0		84941,HSH2D,1,0,0
		7277,TUBA4A,1,0,0		84310,C7orf50,1,0,0		85389,SNORD14C,1,0,0
		7283,TUBG1,1,0,0		84557,MAP1LC3A,1,0,0		85390,SNORD14D,1,0,0
		7284,TUFM,1,0,0		84859,LRCH3,1,0,0		92170,MTG1,1,0,0
		7295,TXN,1,0,0		84941,HSH2D,1,0,0		112939,NACC1,1,0,0
		7297,TYK2,1,0,0		92170,MTG1,1,0,0		114088,TRIM9,1,0,0
		7322,UBE2D2,1,0,0		112939,NACC1,1,0,0		120892,LRRK2,1,0,0
		7334,UBE2N,1,0,0		114088,TRIM9,1,0,0		135138,PACRG,1,0,0
		7391,USF1,1,0,0		120892,LRRK2,1,0,0		137735,ABRA,1,0,0
		7415,VCP,1,0,0		135138,PACRG,1,0,0		142678,MIB2,1,0,0
		7416,VDAC1,1,0,0		155061,ZNF746,1,0,0		155061,ZNF746,1,0,0
		7425,VGF,1,0,0		221692,PHACTR1,1,0,0		221692,PHACTR1,1,0,0
		7431,VIM,1,0,0		253260,RICTOR,1,0,0		222229,LRWD1,1,0,0
		7468,WHSC1,1,0,0		648740,LOC648740,1,0,0		388646,GBP7,1,0,0
		7531,YWHAE,1,0,0		100616387,MIR3064,1,0,0		648740,LOC648740,1,0,0
		7533,YWHAH,1,0,0		100616408,MIR5047,1,0,0		677812,SNORA29,1,0,0
		7818,DAP3,1,0,0				100526835,FPGT-TNNI3K,1,0,0
		7917,BAG6,1,0,0				100616367,MIR4467,1,0,0
		8444,DYRK3,1,0,0
		8452,CUL3,1,0,0
		8506,CNTNAP1,1,0,0
		8514,KCNAB2,1,0,0
		8535,CBX4,1,0,0
		8870,IER3,1,0,0
		8887,TAX1BP1,1,0,0
		9040,UBE2M,1,0,0
		9092,SART1,1,0,0
		9131,AIFM1,1,0,0
		9246,UBE2L6,1,0,0
		9443,MED7,1,0,0
		9456,HOMER1,1,0,0
		9468,PCYT1B,1,0,0
		9636,ISG15,1,0,0
		9734,HDAC9,1,0,0
		9759,HDAC4,1,0,0
		9804,TOMM20,1,0,0
		9821,RB1CC1,1,0,0
		9927,MFN2,1,0,0
		9987,HNRPDL,1,0,0
		10038,PARP2,1,0,0
		10130,PDIA6,1,0,0
		10165,SLC25A13,1,0,0
		10213,PSMD14,1,0,0
		10240,MRPS31,1,0,0
		10273,STUB1,1,0,0
		10383,TUBB4B,1,0,0
		10492,SYNCRIP,1,0,0
		10616,RBCK1,1,0,0
		10755,GIPC1,1,0,0
		10845,CLPX,1,0,0
		10856,RUVBL2,1,0,0
		10963,STIP1,1,0,0
		10989,IMMT,1,0,0
		11091,WDR5,1,0,0
		11279,KLF8,1,0,0
		11335,CBX3,1,0,0
		22913,RALY,1,0,0
		22927,HABP4,1,0,0
		23031,MAST3,1,0,0
		23090,ZNF423,1,0,0
		23098,SARM1,1,0,0
		23208,SYT11,1,0,0
		23214,XPO6,1,0,0
		23215,PRRC2C,1,0,0
		23268,DNMBP,1,0,0
		23406,COTL1,1,0,0
		23524,SRRM2,1,0,0
		23581,CASP14,1,0,0
		26135,SERBP1,1,0,0
		26523,EIF2C1,1,0,0
		26809,SNORD42A,1,0,0
		26811,SNORD55,1,0,0
		26999,CYFIP2,1,0,0
		27252,KLHL20,1,0,0
		28957,MRPS28,1,0,0
		28973,MRPS18B,1,0,0
		30968,STOML2,1,0,0
		51024,FIS1,1,0,0
		51086,TNNI3K,1,0,0
		51121,RPL26L1,1,0,0
		51365,PLA1A,1,0,0
		51465,UBE2J1,1,0,0
		51503,CWC15,1,0,0
		51588,PIAS4,1,0,0
		51649,MRPS23,1,0,0
		51706,CYB5R1,1,0,0
		53347,UBASH3A,1,0,0
		54472,TOLLIP,1,0,0
		54675,CRLS1,1,0,0
		54708,MARCH5,1,0,0
		54840,APTX,1,0,0
		54927,CHCHD3,1,0,0
		54971,BANP,1,0,0
		55037,PTCD3,1,0,0
		55165,CEP55,1,0,0
		55294,FBXW7,1,0,0
		55599,RNPC3,1,0,0
		55626,AMBRA1,1,0,0
		55669,MFN1,1,0,0
		55750,AGK,1,0,0
		55803,ADAP2,1,0,0
		55832,CAND1,1,0,0
		55843,ARHGAP15,1,0,0
		55847,CISD1,1,0,0
		55854,ZC3H15,1,0,0
		55861,DBNDD2,1,0,0
		55869,HDAC8,1,0,0
		55929,DMAP1,1,0,0
		56901,NDUFA4L2,1,0,0
		56916,SMARCAD1,1,0,0
		57142,RTN4,1,0,0
		64087,MCCC2,1,0,0
		64960,MRPS15,1,0,0
		65062,TMEM237,1,0,0
		79083,MLPH,1,0,0
		79109,MAPKAP1,1,0,0
		79797,ZNF408,1,0,0
		80336,PABPC1L,1,0,0
		84263,HSDL2,1,0,0
		84283,TMEM79,1,0,0
		84284,NTPCR,1,0,0
		84305,WIBG,1,0,0
		84310,C7orf50,1,0,0
		84557,MAP1LC3A,1,0,0
		84675,TRIM55,1,0,0
		84941,HSH2D,1,0,0
		85389,SNORD14C,1,0,0
		85390,SNORD14D,1,0,0
		92170,MTG1,1,0,0
		94163,SNORD38B,1,0,0
		112939,NACC1,1,0,0
		114088,TRIM9,1,0,0
		135138,PACRG,1,0,0
		137735,ABRA,1,0,0
		142678,MIB2,1,0,0
		155061,ZNF746,1,0,0
		221692,PHACTR1,1,0,0
		253260,RICTOR,1,0,0
		337867,UBAC2,1,0,0
		595097,SNORD16,1,0,0
		595098,SNORD18A,1,0,0
		595099,SNORD18B,1,0,0
		595100,SNORD18C,1,0,0
		648740,LOC648740,1,0,0
		100500842,MIR3652,1,0,0
		100526835,FPGT-TNNI3K,1,0,0

## Sheet: Prot-Chem-Int
Id,Label,Degree,Betweenness,Expression
142,PARP1,614,289459.86,0
6513,SLC2A1,121,43741.46,0
5621,PRNP,79,22756.99,0
2617,GARS,50,10955.72,0
100,ADA,41,8737.44,0
3778,KCNMA1,34,10337.26,0
6571,SLC18A2,29,12353.5,0
1453,CSNK1D,29,4599.49,0	and for for PINK1: , Acetaminophen(7), VitameE(4), Valproic Acid(13), Tetrachlorodibenzodioxin(10),
58,ACTA1,29,4375.89,0
8087,FXR1,27,3873.97,0
65018,PINK1,24,3795.98,0	Plant Extracts(6)
5071,PARK2,21,5014.44,0
3777,KCNK3,14,2768.84,0
D014635,Valproic Acid,13,6022.66,0
5350,PLN,12,2877.84,0
10060,ABCC9,12,1767.22,0
114781,BTBD9,11,1841.18,0
C516138,"(6-(4-(2-piperidin-1-ylethoxy)phenyl))-3-pyridin-4-ylpyrazolo(1,5-a)pyrimidine",10,4085.48,0
D013749,Tetrachlorodibenzodioxin,10,3093.76,0
D016572,Cyclosporine,9,3517.82,0
C459179,"4-(5-benzo(1,3)dioxol-5-yl-4-pyridin-2-yl-1H-imidazol-2-yl)benzamide",9,1024.69,0
3737,KCNA2,9,868.11,0
C012589,trichostatin A,8,4243.95,0
D014212,Tretinoin,8,3041.27,0
D001564,Benzo(a)pyrene,8,2795.97,0
D019327,Copper Sulfate,8,2698.22,0
D016604,Aflatoxin B1,8,2481.22,0
D002945,Cisplatin,7,2600.17,0
D009532,Nickel,7,2499.25,0
C561695,(+)-JQ1 compound,7,2100.39,0
D000082,Acetaminophen,7,1719.11,0
1181,CLCN2,7,1704.81,0
D018501,Antirheumatic Agents,7,701.35,0
D011374,Progesterone,7,675.98,0
D004958,Estradiol,6,2278.82,0
C006632,arsenic trioxide,6,2169.22,0
C017947,sodium arsenite,6,1777.34,0
D006861,Hydrogen Peroxide,6,1690.48,0
D001151,Arsenic,6,1669.9,0
D010936,Plant Extracts,6,1464.79,0
D015123,"7,8-Dihydro-7,8-dihydroxybenzo(a)pyrene 9,10-oxide",6,391.18,0
D012402,Rotenone,5,2421.87,0
D002220,Carbamazepine,5,1989.96,0
D019256,Cadmium Chloride,5,1816.09,0
D012822,Silicon Dioxide,5,1511.47,0
D003561,Cytarabine,5,1405.94,0
C018021,cobaltous chloride,5,1295.96,0
D010662,Phenylmercuric Acetate,5,517.69,0
D001280,Atrazine,5,281.83,0
C118739,entinostat,5,281.49,0
C492448,ICG 001,5,241.42,0
D005947,Glucose,4,1515.87,0
D010100,Oxygen,4,1261.85,0
D008727,Methotrexate,4,1218.18,0
D004317,Doxorubicin,4,1163.23,0
D003513,Cycloheximide,4,1143.39,0
D011794,Quercetin,4,1060.02,0
C111237,vorinostat,4,1060.02,0
D017382,Reactive Oxygen Species,4,982.59,0
C410337,K 7174,4,872.12,0
D015655,1-Methyl-4-phenylpyridinium,4,721.26,0
D014810,Vitamin E,4,563.65,0
D014415,Tunicamycin,4,220.57,0
D002117,Calcitriol,4,108.9,0
C018475,butyraldehyde,4,67.26,0
D004298,Dopamine,3,1307.23,0
C432165,"anthra(1,9-cd)pyrazol-6(2H)-one",3,1135.36,0
D017239,Paclitaxel,3,1059.7,0
D013629,Tamoxifen,3,1037.97,0
C072553,benzyloxycarbonylleucyl-leucyl-leucine aldehyde,3,939.16,0
C059514,resveratrol,3,939.16,0
C093973,2-(2-amino-3-methoxyphenyl)-4H-1-benzopyran-4-one,3,929.49,0
D002110,Caffeine,3,929.49,0
D003300,Copper,3,929.49,0
D005472,Fluorouracil,3,929.49,0
D019833,Genistein,3,929.49,0
D008741,Methyl Methanesulfonate,3,929.49,0
D002104,Cadmium,3,917.19,0
C027373,potassium chromate(VI),3,834.62,0
D010634,Phenobarbital,3,811.31,0
C004925,methylmercuric chloride,3,717.27,0
C029938,nickel sulfate,3,688.81,0
C496932,panobinostat,3,688.81,0
C584509,C646 compound,3,666.03,0
D004365,"Drugs, Chinese Herbal",3,565.96,0
D004390,Chlorpyrifos,3,504.95,0
C014347,decitabine,3,489.36,0
D004008,Diclofenac,3,468.51,0
D019284,Thapsigargin,3,465.49,0
D004791,Enzyme Inhibitors,3,460.86,0
D018038,Sodium Selenite,3,437.11,0
D015032,Zinc,3,365.9,0
D014638,Vanadates,3,144.85,0
C006780,bisphenol A,3,129.78,0
C100187,chloropicrin,3,116.89,0
D005020,Ethyl Methanesulfonate,3,111.48,0
D015215,Zidovudine,3,90.94,0
D020245,p-Chloromercuribenzoic Acid,3,80.1,0
C044887,beta-methylcholine,3,61.14,0
D003907,Dexamethasone,2,913.87,0
D008694,Methamphetamine,2,913.87,0
D012701,Serotonin,2,913.87,0
C532162,"2-(1H-indazol-4-yl)-6-(4-methanesulfonylpiperazin-1-ylmethyl)-4-morpholin-4-ylthieno(3,2-d)pyrimidine",2,503.44,0
C085911,2-(4-morpholinyl)-8-phenyl-4H-1-benzopyran-4-one,2,503.44,0
D000255,Adenosine Triphosphate,2,503.44,0
D000068579,Celecoxib,2,503.44,0
C532683,Cellfood,2,503.44,0
D002939,Ciprofloxacin,2,503.44,0
C029892,cupric chloride,2,503.44,0
C004742,daidzein,2,503.44,0
D003676,Deferoxamine,2,503.44,0
D003847,Deoxyglucose,2,503.44,0
C045651,epigallocatechin gallate,2,503.44,0
C040920,isoliquiritigenin,2,503.44,0
C523799,MRK 003,2,503.44,0
C040015,myricetin,2,503.44,0
D009534,Niclosamide,2,503.44,0
C558013,NSC 689534,2,503.44,0
D016566,Organoselenium Compounds,2,503.44,0
D059808,Polyphenols,2,503.44,0
C057693,troglitazone,2,503.44,0
D024483,Vitamin K 3,2,503.44,0
C016837,zinc chloride,2,503.44,0
D000638,Amiodarone,2,447.46,0
D008095,Lithocholic Acid,2,447.46,0
D009151,Mustard Gas,2,447.46,0
D001554,Benzene,2,371.5,0
D000069286,Bortezomib,2,371.5,0
D005047,Etoposide,2,371.5,0
D005557,Formaldehyde,2,371.5,0
C008493,methylselenic acid,2,371.5,0
D016685,Mitomycin,2,371.5,0
D009249,NADP,2,371.5,0
C078846,epoxomicin,2,316.2,0
D009538,Nicotine,2,316.2,0
D016627,Oxidopamine,2,316.2,0
C487081,belinostat,2,295.77,0
C030110,oxaliplatin,2,295.77,0
D001205,Ascorbic Acid,2,270.02,0
D013759,Dronabinol,2,270.02,0
C419708,gefitinib,2,270.02,0
C025462,sulindac sulfide,2,270.02,0
D014580,Ursodeoxycholic Acid,2,270.02,0
C067311,docetaxel,2,217.5,0
C044387,"N,N,N',N'-tetrakis(2-pyridylmethyl)ethylenediamine",2,217.5,0
D019287,Zinc Sulfate,2,217.5,0
C015001,arsenite,2,185.39,0
D003630,Daunorubicin,2,185.39,0
D004642,Emodin,2,185.39,0
D008942,Mitoxantrone,2,185.39,0
C022838,nickel chloride,2,181.95,0
C104586,roscovitine,2,181.95,0
D011192,Potassium Dichromate,2,179.2,0
D012643,Selenium,2,179.2,0
D003375,Coumestrol,2,177.29,0
C016766,sulforafan,2,177.29,0
C042720,mercuric bromide,2,82.63,0
D014750,Vincristine,2,54.54,0
D052638,Particulate Matter,2,48.18,0
D003994,Bucladesine,2,37.84,0
C004656,chloroacetaldehyde,2,37.84,0
C059262,cidofovir,2,37.84,0
D007069,Ifosfamide,2,37.84,0
C089730,rosiglitazone,2,35.41,0
D014241,Trichloroethylene,2,35.38,0
C005556,propionaldehyde,2,29.33,0
C045037,testosterone-3-carboxymethyloxime-bovine serum albumin conjugate,2,29.17,0
D010894,Piroxicam,2,24.09,0
C061133,tamibarotene,2,21.53,0
D008345,Manganese,2,19.94,0
D020122,tert-Butylhydroperoxide,2,18.56,0
D009285,Naphthoquinones,2,15.25,0
D002258,Carbonyl Cyanide m-Chlorophenyl Hydrazone,2,11.46,0
C568608,PCI 5002,2,4.75,0
C496879,103D5R,1,0,0
C554291,"10-methoxy-2,2-dimethyl-2,6-dihydropyrano(3,2-c)quinolin-5-one",1,0,0
C552819,10-(octyloxy)decyl-2-(trimethylammonium)ethyl phosphate,1,0,0
C006718,"1,12-benzoperylene",1,0,0
C026486,"1,2,5,6-dibenzanthracene",1,0,0
C070379,"1,2-bis(2-aminophenoxy)ethane N,N,N',N'-tetraacetic acid acetoxymethyl ester",1,0,0
C025603,"1,2-bis(2-aminophenoxy)ethane-N,N,N',N'-tetraacetic acid",1,0,0
C569107,"1-(2-chlorobenzyl)-5'-phenyl-3'H-spiro(indoline-3,2'-(1,3,4)thiadiazol)-2-one",1,0,0
C068543,"1,2-diethyl-3-hydroxypyridin-4-one",1,0,0
D015060,"1,2-Dipalmitoylphosphatidylcholine",1,0,0
C582286,1-(3-((2-(dimethylamino)ethyl)carbamoyl)phenyl)-3-(4-(bis(2-chloroethyl)amino)phenyl)urea,1,0,0
C552420,"1-(3',4',5'-trimethoxyphenyl)-3-(3'',4''-dimethoxy-2'-hydroxyphenyl)propane",1,0,0
C569670,"1-(4-((2-(2-aminopyrimidin-5-yl)-7-methyl-4-morpholinothieno(3,2-d)pyrimidin-6-yl)methyl)piperazin-1-yl)-2-hydroxypropan-1-one",1,0,0
C401932,"15,16-dihydrotanshinone I",1,0,0
C097240,"15-deoxy-delta(12,14)-prostaglandin J2",1,0,0
C072581,"16-hydroxycleroda-3,13(14)-dien-15,16-olide",1,0,0
C448659,17-(dimethylaminoethylamino)-17-demethoxygeldanamycin,1,0,0
C047948,1'-acetoxychavicol acetate,1,0,0
D015632,"1-Methyl-4-phenyl-1,2,3,6-tetrahydropyridine",1,0,0
C032668,1-nitropyrene,1,0,0
C539933,"((1S,2S,4R)-4-(4-((1S)-2,3-dihydro-1H-inden-1-ylamino)-7H-pyrrolo(2,3-d)pyrimidin-7-yl)-2-hydroxycyclopentyl)methyl sulphamate",1,0,0
C482402,20-O-(beta-D-glucopyranosyl)-20(S)-protopanaxadiol,1,0,0
C511295,"2,2',4,4'-tetrabromodiphenyl ether",1,0,0
C044565,2-((((2-chloroethyl)nitrosoamino)carbonyl)amino)propanamide,1,0,0
C078765,"2,3,5-(triglutathion-S-yl)hydroquinone",1,0,0
C029497,"2,3-bis(3'-hydroxybenzyl)butyrolactone",1,0,0
C014024,"2,4,5,2',4',5'-hexachlorobiphenyl",1,0,0
C009828,"2,4,5,2',5'-pentachlorobiphenyl",1,0,0
C562254,"2'-(4-chlorophenyl)-3-(4-chlorophenylidene)-5,10-dimethyl-12-methylene-decahydro-1,2-(1',3'-dioxocyclopenta(c))azuleno(4,5-b)furan-4,11-dione",1,0,0
C561454,"2,4-difluoro-N-(2-(methyloxy)-5-(4-(4-pyridazinyl)-6-quinolinyl)-3-pyridinyl)benzenesulfonamide",1,0,0
C009407,"2,5,2',5'-tetrachlorobiphenyl",1,0,0
C488288,"2,5,7,8-tetramethyl-2R-(4R,8R,12-trimethyltridecyl)chroman-6-yloxy acetic acid",1,0,0
C506698,"2,5-dimethylcelecoxib",1,0,0
C036990,"2-amino-3,8-dimethylimidazo(4,5-f)quinoxaline",1,0,0
C570662,"2-amino-8-(4-(2-hydroxyethoxy)cyclohexyl)-6-(6-methoxypyridin-3-yl)-4-methylpyrido(2,3-d)pyrimidin-7(8H)-one",1,0,0
C484327,2'-benzoyloxycinnamaldehyde,1,0,0
C031278,2-chloroethyl ethyl sulfide,1,0,0
C518860,"2-cyano-3,12-dioxooleana-1,9(11)-dien-28-oic acid ethyl amide",1,0,0
C436284,2-cyclopentyl-5-(5-isoquinolylsulfonyl)-6-nitro-1H-benzo(D)imidazole,1,0,0
C500344,"2-methoxyestradiol-3,17-bis-O,O-sulfamate",1,0,0
C022830,2-methoxyestradiol,1,0,0
C511621,2-methyl-2H-pyrazole-3-carboxylic acid (2-methyl-4-o-tolylazophenyl)amide,1,0,0
C443759,2-methylarachidonyl-2'-fluoroethylamide,1,0,0
C495818,2-morpholin-4-yl-6-thianthren-1-yl-pyran-4-one,1,0,0
C026114,2-xylene,1,0,0
C556168,3-(2-(3-(1-adamantyl)-4-hydroxyphenyl)-5-pyrimidinyl)-2-propenoic acid,1,0,0
C572491,3-(2-hydroxy-4-(2-methylnonan-2-yl)phenyl)cyclohexan-1-ol,1,0,0
C016392,"3,3'-diindolylmethane",1,0,0
C028451,"3,4,3',4'-tetrachlorobiphenyl",1,0,0
C023035,"3,4,5,3',4'-pentachlorobiphenyl",1,0,0
C482492,"3,4,5,4'-tetramethoxystilbene",1,0,0
C513485,"(3-(4-(bis(2-chloroethyl)amino)phenyl)-3-propyl)carbamic acid 2-(6-(17-hydroxy-13-methyl-3-oxo-2,3,6,7,8,11,12,13,14,15,16,17-dodecahydro-1H-cyclopenta(a)phenanthren-11-yl)hexylamino)ethyl ester",1,0,0
C014464,"3,4-dichloroaniline",1,0,0
C108729,"3,4-dihydro-5-(4-(1-piperidinyl)butoxy)-1(2H)-isoquinolinone",1,0,0
C434003,3-(4-methylphenylsulfonyl)-2-propenenitrile,1,0,0
C017856,"3,5-diaminobenzoic acid",1,0,0
C025160,3-aminobenzamide,1,0,0
C416782,3-bromoacetylamino benzoic acid ethyl ester,1,0,0
C554289,"3-hydroxylup-20(29)-ene-27,28-dioic acid dimethyl ester",1,0,0
C000588582,"3-methoxy-6-(((2,4,6-trimethoxystyryl)sulfonyl)methyl)pyridin-2-amine",1,0,0
C568342,3-methyl-1-phenyl-2-(phenylseleno)oct-2-en-1-one,1,0,0
C025946,3-methyladenine,1,0,0
D019325,3-O-Methylglucose,1,0,0
C496751,4-(1H-imidazol-1-yl)retinoic acid,1,0,0
C471109,"4(2'-aminoethyl)amino-1,8-dimethylimidazo(1,2-a)quinoxaline",1,0,0
C000602001,"4-(3,5-dimethoxystyryl)phenyl acetate",1,0,0
C088860,"4-((3-bromophenyl)amino)-6,7-dimethoxyquinazoline",1,0,0
C517487,"4-(4-bromophenyl)-2,3-dihydro-N,3-bis(3,4,5-trimethoxyphenyl)-2-oxoidmi-dazole-1-carboxamide",1,0,0
C554680,4-(4-chloro-2-methylphenoxy)-N-hydroxybutanamide,1,0,0
C568862,"4-(6-bromo-1,3-benzodioxol-5-yl)-3a,4,5,9b-3H-cyclopenta(c)quinoline",1,0,0
C517041,"(4-amino-1,4-dihydro-3-(2-pyridyl)-5-thioxo-1,2,4-triazole)copper(II)",1,0,0
C086538,"4-amino-1,8-naphthalimide",1,0,0
C032642,4-aminophenylarsenoxide,1,0,0
C475622,"4-cyclohexylmethoxy-5-nitrosopyrimidine-2,6-diamine",1,0,0
C027576,4-hydroxy-2-nonenal,1,0,0
C584368,4'-methoxy licoflavanone,1,0,0
C507553,4'-O-methylalpinumisoflavone,1,0,0
C503119,5-((4-methylphenyl)methylene)-2-(phenylamino)-4(5H)-thiazolone,1,0,0
C110962,"5,6-dichlorobenzimidazole",1,0,0
C080669,"5,7-dihydroxy-6-methoxy-2-phenylchromen-4-one",1,0,0
D015120,6-Aminonicotinamide,1,0,0
C584755,6-bromo-8-ethoxy-3-nitro-2H-chromene,1,0,0
C550547,"6-chloro-2,3,4,9-tetrahydro-1H-carbazole-1-carboxamide",1,0,0
C053876,6-isopropoxy-9-oxoxanthene-2-carboxylic acid,1,0,0
C553817,"7-(benzylamino)-1,3,4,8-tetrahydropyrrolo(4,3,2-de)quinolin-8(1H)-one",1,0,0
C559145,"7-benzylamino-5-(2-(hydroxymethyl)propyl)amino-3-isopropyl-1(2)H-pyrazolo(4,3-d)pyrimidine",1,0,0
C429845,7-hydroxyflavone,1,0,0
C054852,7-hydroxystaurosporine,1,0,0
C522803,7-monohydroxyethylrutoside,1,0,0
D015124,8-Bromo Cyclic Adenosine Monophosphate,1,0,0
C557120,8-ethoxy-2-(4-fluorophenyl)-3-nitro-2H-chromene,1,0,0
C037112,9-deoxy-delta-9-prostaglandin D2,1,0,0
C512352,abexinostat,1,0,0
C496492,abrine,1,0,0
C011651,acadesine,1,0,0
C042553,acenaphthylene,1,0,0
C043377,acetochlor,1,0,0
C094432,acetyl-11-ketoboswellic acid,1,0,0
C099158,acetyl-aspartyl-glutamyl-valyl-aspartal,1,0,0
D000111,Acetylcysteine,1,0,0
C022918,acetylenedicarboxylic acid dimethyl ester,1,0,0
D017255,Acitretin,1,0,0
D015250,Aclarubicin,1,0,0
D000171,Acrolein,1,0,0
D000241,Adenosine,1,0,0
D000324,Adrenocorticotropic Hormone,1,0,0
C042151,aeroplysinin I,1,0,0
C016601,afimoxifene,1,0,0
C027955,aflatoxin G1,1,0,0
C512484,AG-012986,1,0,0
C046926,AH 23848,1,0,0
D000395,"Air Pollutants, Occupational",1,0,0
C004363,alantolactone,1,0,0
C103303,alitretinoin,1,0,0
C095512,"alpha-cyano-(3,4-dihydroxy)-N-benzylcinnamide",1,0,0
C011512,alpha-naphthoflavone,1,0,0
D024502,alpha-Tocopherol,1,0,0
C000154,alpinumisoflavone,1,0,0
D000525,Alprazolam,1,0,0
D000535,Aluminum,1,0,0
C077990,alvocidib,1,0,0
C103505,AM 251,1,0,0
C068073,Am 580,1,0,0
D000584,Amiloride,1,0,0
C413760,aminoflavone,1,0,0
D000622,Aminolevulinic Acid,1,0,0
C470047,aminomethylphosphonic acid,1,0,0
D000625,Aminooxyacetic Acid,1,0,0
C006578,anethole,1,0,0
C037554,antimony trioxide,1,0,0
D000968,Antimycin A,1,0,0
C558369,antrocin,1,0,0
C060817,apaziquone,1,0,0
D047310,Apigenin,1,0,0
D016718,Arachidonic Acid,1,0,0
D001104,Arbutin,1,0,0
C058317,arsenic disulfide,1,0,0
C039726,artesunate,1,0,0
C000606252,ARV-825,1,0,0
D017638,"Asbestos, Crocidolite",1,0,0
C108637,aspartyl-glutamyl-valyl-aspartal,1,0,0
C010302,aspidin BB,1,0,0
D001241,Aspirin,1,0,0
D000069059,Atorvastatin Calcium,1,0,0
D001310,Auranofin,1,0,0
C099015,azaspirane,1,0,0
C517975,AZD 6244,1,0,0
C040929,bafilomycin A1,1,0,0
C057620,bafilomycin A,1,0,0
C012765,bakuchiol,1,0,0
C060988,baohuoside I,1,0,0
D001463,Barbiturates,1,0,0
C580697,BDMC-A,1,0,0
D000069461,Bendamustine Hydrochloride,1,0,0
D001542,Benomyl,1,0,0
C030935,benz(a)anthracene,1,0,0
C037689,benzamide,1,0,0
C017228,"benzo(a)pyrene 7,8-dihydrodiol",1,0,0
C006703,benzo(b)fluoranthene,1,0,0
C022921,benzo(k)fluoranthene,1,0,0
C110772,benzoylcarbonyl-aspartyl-glutamyl-valyl-aspartyl-fluoromethyl ketone,1,0,0
C427308,benzoylcarbonyl-valyl-aspartyl-valyl-alanyl-aspartyl-fluoromethyl ketone,1,0,0
D001585,Benzoyl Peroxide,1,0,0
C403753,benzyloxycarbonyl-isoleucyl-glutamyl-threonyl-aspartic acid fluoromethyl ketone,1,0,0
C403754,benzyloxycarbonyl-leucyl-glutamyl-histidyl-aspartic acid fluoromethyl ketone,1,0,0
C517629,benzyloxycarbonyl-valyl-alanyl-aspartic acid,1,0,0
D001599,Berberine,1,0,0
C095105,bexarotene,1,0,0
C516541,BI D1870,1,0,0
C004541,biochanin A,1,0,0
C543008,bis(4-hydroxyphenyl)sulfone,1,0,0
C070515,bisindolylmaleimide I,1,0,0
C518299,BIX 01294,1,0,0
C533207,BIX 02189,1,0,0
C000591165,BO-1012,1,0,0
C072116,BPDE-II,1,0,0
C089020,brassinin,1,0,0
C022777,bufalin,1,0,0
D002066,Busulfan,1,0,0
C040918,butein,1,0,0
D019328,Buthionine Sulfoximine,1,0,0
D002083,Butylated Hydroxyanisole,1,0,0
D002084,Butylated Hydroxytoluene,1,0,0
D002087,Butyrates,1,0,0
C028031,cadmium acetate,1,0,0
D019187,Cadmium Compounds,1,0,0
C028337,cadmium telluride,1,0,0
C080866,"cagA protein, Helicobacter pylori",1,0,0
D002118,Calcium,1,0,0
D002166,Camptothecin,1,0,0
D002211,Capsaicin,1,0,0
D016190,Carboplatin,1,0,0
C062058,carboxyamido-triazole,1,0,0
C111238,carboxycinnamic acid bishydroxamide,1,0,0
D002330,Carmustine,1,0,0
C043211,carvedilol,1,0,0
D002392,Catechin,1,0,0
C099555,CD 437,1,0,0
D002599,Chalcone,1,0,0
C095591,chan su,1,0,0
D002635,Chenodeoxycholic Acid,1,0,0
D002697,Chloral Hydrate,1,0,0
D002701,Chloramphenicol,1,0,0
D002712,Chlorides,1,0,0
D002762,Cholecalciferol,1,0,0
D002858,Chromium Alloys,1,0,0
D017608,Chromium Compounds,1,0,0
C074702,chromium hexavalent ion,1,0,0
C043561,chrysin,1,0,0
C000598873,CIGB-552 peptide,1,0,0
C039671,ciglitazone,1,0,0
C012843,cinnamic aldehyde,1,0,0
C002471,cinobufagin,1,0,0
D015283,Citalopram,1,0,0
D017338,Cladribine,1,0,0
D004002,Clodronic Acid,1,0,0
C068329,clofarabine,1,0,0
D002997,Clomipramine,1,0,0
C007095,cobaltiprotoporphyrin,1,0,0
C060728,cobalt oxide,1,0,0
D003035,Cobalt,1,0,0
D003042,Cocaine,1,0,0
D005576,Colforsin,1,0,0
C036978,concanamycin A,1,0,0
C030123,coumarin,1,0,0
D003374,Coumarins,1,0,0
C408982,CPG-oligonucleotide,1,0,0
C494620,CPS 11,1,0,0
C494622,CPS 49,1,0,0
C037886,cryptotanshinone,1,0,0
C102326,cucurbitacin E,1,0,0
C038106,cucurbitacin I,1,0,0
D003474,Curcumin,1,0,0
D003506,Cyclofenil,1,0,0
D003520,Cyclophosphamide,1,0,0
D003523,Cycloserine,1,0,0
C017160,cypermethrin,1,0,0
D003566,Cytidine Diphosphate Choline,1,0,0
D003571,Cytochalasin B,1,0,0
D003606,Dacarbazine,1,0,0
D003609,Dactinomycin,1,0,0
C531198,dactolisib,1,0,0
C515055,darinaparsin,1,0,0
D000069439,Dasatinib,1,0,0
C101278,decursin,1,0,0
C107676,deguelin,1,0,0
D003683,Dehydroascorbic Acid,1,0,0
C464444,dehydroxymethylepoxyquinomicin,1,0,0
C017185,delphinidin,1,0,0
D003840,Deoxycholic Acid,1,0,0
C040424,destruxin B,1,0,0
C004180,dexamethasone 21-phosphate,1,0,0
D003913,Dextroamphetamine,1,0,0
C539263,"di-2-pyridylketone-4,4-dimethyl-3-thiosemicarbazone",1,0,0
D003975,Diazepam,1,0,0
D003976,Diazinon,1,0,0
C048074,dibutyl maleate,1,0,0
D003999,Dichloroacetic Acid,1,0,0
D003633,Dichlorodiphenyl Dichloroethylene,1,0,0
D004004,Dichlororibofuranosylbenzimidazole,1,0,0
C499970,dideoxypetrosynol A,1,0,0
D004040,Dietary Carbohydrates,1,0,0
C035088,diethyl fumarate,1,0,0
C014476,diethyl maleate,1,0,0
D004054,Diethylstilbestrol,1,0,0
C472511,dimethylarsinous acid,1,0,0
C004780,dimethyl maleate,1,0,0
D015232,Dinoprostone,1,0,0
D004178,Diquat,1,0,0
D004221,Disulfiram,1,0,0
D004229,Dithiothreitol,1,0,0
D004237,Diuron,1,0,0
C009873,divinyl sulfone,1,0,0
C558638,DLBS 1425,1,0,0
C521792,DMU-212,1,0,0
D004280,Dobutamine,1,0,0
D004281,Docosahexaenoic Acids,1,0,0
C060327,dracorhodin,1,0,0
D004391,Dust,1,0,0
D004533,Egtazic Acid,1,0,0
C034192,ellipticine,1,0,0
C010945,embelin,1,0,0
D004640,Emetine,1,0,0
D004726,Endosulfan,1,0,0
C530049,"ent-1,3,6,11-tetrahydroxykaur-16-ene-15-one 3,11-diacetate",1,0,0
D000069347,Erlotinib Hydrochloride,1,0,0
C007366,erythritol anhydride,1,0,0
C007628,esculetin,1,0,0
C043090,estradiol-bovine serum albumin,1,0,0
D004976,Ethacrynic Acid,1,0,0
D000431,Ethanol,1,0,0
C456800,ethyl 2-amino-6-bromo-4-(1-cyano-2-ethoxy-2-oxoethyl)-4H-chromene-3-carboxylate,1,0,0
C004912,ethylbenzene,1,0,0
C049639,evodiamine,1,0,0
D015525,"Fatty Acids, Omega-3",1,0,0
D043371,"Fatty Acids, Omega-6",1,0,0
D011345,Fenofibrate,1,0,0
D017313,Fenretinide,1,0,0
C000499,ferric oxide,1,0,0
D005372,Filipin,1,0,0
D000068876,Fingolimod Hydrochloride,1,0,0
C017875,fisetin,1,0,0
C028610,flavanone,1,0,0
D044950,Flavanones,1,0,0
D005419,Flavonoids,1,0,0
C548902,FLLL 32,1,0,0
D005467,Floxuridine,1,0,0
C024352,fludarabine,1,0,0
C108339,fludioxonil,1,0,0
C007738,fluoranthene,1,0,0
D019788,Fluorodeoxyglucose F18,1,0,0
D005492,Folic Acid,1,0,0
C058728,fosbretabulin,1,0,0
C056933,fumonisin B1,1,0,0
D005664,Furazolidone,1,0,0
D005707,Gallic Acid,1,0,0
C052659,gambogic acid,1,0,0
C025473,gamma-sitosterol,1,0,0
C054597,garcinol,1,0,0
C505531,GCS-100,1,0,0
C574276,GDC-0973,1,0,0
C001277,geldanamycin,1,0,0
C056507,gemcitabine,1,0,0
C002963,geranylgeranyl pyrophosphate,1,0,0
C007845,gingerol,1,0,0
C097367,ginsenoside Rg3,1,0,0
D005944,Glucosamine,1,0,0
D005978,Glutathione,1,0,0
D006046,Gold,1,0,0
C103280,goniothalamin,1,0,0
C059922,gossypetin,1,0,0
C511402,Grape Seed Proanthocyanidins,1,0,0
C479979,GW0742,1,0,0
C425931,GW 501516,1,0,0
D006220,Haloperidol,1,0,0
C001330,hellebrigenin,1,0,0
D006534,Heptachlor Epoxide,1,0,0
D006601,Hexoses,1,0,0
D006632,Histamine,1,0,0
C005499,honokiol,1,0,0
C503536,HS-1199,1,0,0
C479128,HS 1200,1,0,0
C062018,HU 211,1,0,0
D006830,Hydralazine,1,0,0
D006835,Hydrazones,1,0,0
D006859,Hydrogen,1,0,0
C031927,hydroquinone,1,0,0
D006877,Hydroxamic Acids,1,0,0
C064719,iberiotoxin,1,0,0
D007052,Ibuprofen,1,0,0
C411652,IC 261,1,0,0
C552946,idelalisib,1,0,0
C467077,ilimaquinone,1,0,0
D000068877,Imatinib Mesylate,1,0,0
C113661,imidazolium-bis(imidazole)dimethylsulfoxideimidazotetrachlororuthenate(III),1,0,0
D007099,Imipramine,1,0,0
C041508,"indeno(1,2,3-cd)pyrene",1,0,0
C428264,indioside D,1,0,0
C016517,indole-3-carbinol,1,0,0
C014612,indolebutyric acid,1,0,0
C015292,indolepropionic acid,1,0,0
D007213,Indomethacin,1,0,0
C572449,INK128,1,0,0
D007288,Inosine,1,0,0
C506002,ircinin-1,1,0,0
C575995,isomenthone,1,0,0
C006552,kaempferol,1,0,0
C046438,kahweol acetate,1,0,0
C510621,KCC 009,1,0,0
C410027,KNK 437,1,0,0
C472885,L-4F peptide,1,0,0
D019259,Lamivudine,1,0,0
C490728,lapatinib,1,0,0
D007840,Latex,1,0,0
C000600161,LCS101,1,0,0
D007854,Lead,1,0,0
D017705,Lignans,1,0,0
C002385,linsidomine,1,0,0
D008094,Lithium,1,0,0
C000589248,LL-202,1,0,0
C501175,LM-1685,1,0,0
D000068238,Lubiprostone,1,0,0
D047311,Luteolin,1,0,0
C094099,LY 293111,1,0,0
C008301,lysophosphatidylethanolamine,1,0,0
C048341,mafosfamide,1,0,0
D058185,Magnetite Nanoparticles,1,0,0
C569869,"malondialdehyde-low density lipoprotein, human",1,0,0
C065861,malvidin,1,0,0
C025340,manganese chloride,1,0,0
C021053,mangostin,1,0,0
C054474,manumycin,1,0,0
C034244,matrine,1,0,0
D008454,Mazindol,1,0,0
D017258,Medroxyprogesterone Acetate,1,0,0
D008549,Melarsoprol,1,0,0
D008627,Mercuric Chloride,1,0,0
D019804,Mesalamine,1,0,0
D008730,Methoxsalen,1,0,0
C013598,methoxyacetic acid,1,0,0
C445068,"methyl 2-cyano-3,12-dioxoolean-1,9-dien-28-oate",1,0,0
C587228,methyl 3-hydroxyimino-11-oxoolean-12-en-28-oate,1,0,0
C108732,methyl-beta-cyclodextrin,1,0,0
C042405,methyl caffeate,1,0,0
D008752,Methylene Chloride,1,0,0
D008769,Methylnitronitrosoguanidine,1,0,0
D008798,Mevalonic Acid,1,0,0
C011309,mezerein,1,0,0
D015735,Mifepristone,1,0,0
D008898,Mimosine,1,0,0
D008911,Minocycline,1,0,0
C550258,MLN 8237,1,0,0
C016599,mono-(2-ethylhexyl)phthalate,1,0,0
C020300,monomethylarsonic acid,1,0,0
C406082,monomethylarsonous acid,1,0,0
D009025,Morpholines,1,0,0
C568376,MT19c compound,1,0,0
C005246,myristicin,1,0,0
C000595569,"N-(2-methoxy-5-((2,4,6-trimethoxystyrylsulfonyl)methyl)pyridin-3-yl)methanesulfonamide",1,0,0
C000594115,N'-(3-bromo-4-hydroxybenzylidene)-2-(9-oxo-10(9H)-acridinyl)acetohydrazide,1,0,0
D009243,NAD,1,0,0
C568519,N-alpha-(2-carboxyl)benzoyl-N5-(2-fluoro-1-iminoethyl)ornithine amide,1,0,0
C005273,naringenin,1,0,0
C101954,N-caproylsphingosine,1,0,0
C498045,NCX 4040,1,0,0
C507699,necrostatin-1,1,0,0
C552435,"N-ethoxymethyl-3-amino-1,2,4-benzotriazine-1,4-dioxide",1,0,0
D009240,N-Formylmethionine Leucyl-Phenylalanine,1,0,0
D009536,Niacinamide,1,0,0
D009525,Niacin,1,0,0
C028007,nickel monoxide,1,0,0
D009537,Nicotinamide Mononucleotide,1,0,0
D009544,Niflumic Acid,1,0,0
C012655,nimesulide,1,0,0
D009569,Nitric Oxide,1,0,0
D005996,Nitroglycerin,1,0,0
D009599,Nitroprusside,1,0,0
C504137,nitrosonium ion,1,0,0
C562238,"N-methyl-3-(1-(4-(piperazin-1-yl)phenyl)-5-(4'-(trifluoromethyl)-(1,1'-biphenyl)-4-yl)-1H-pyrazol-3-yl)propanamide",1,0,0
C542681,"N,N-dimethylphytosphingosine",1,0,0
C061800,"N,N-dimethylsphingosine",1,0,0
D015739,Nocodazole,1,0,0
D009627,Nomifensine,1,0,0
D009638,Norepinephrine,1,0,0
D009665,Noscapine,1,0,0
C086491,NS 1619,1,0,0
C514334,NSC606985,1,0,0
C122062,NSC 674495,1,0,0
C404397,NSC 680410,1,0,0
C482205,nutlin 3,1,0,0
D009761,Nystatin,1,0,0
C474958,"O(2)-(2,4-dinitrophenyl) 1-((4-ethoxycarbonyl)piperazin-1-yl)diazen-1-ium-1,2-diolate",1,0,0
C025589,ochratoxin A,1,0,0
D015242,Ofloxacin,1,0,0
D019319,Okadaic Acid,1,0,0
C013168,olaquindox,1,0,0
D009828,Oleanolic Acid,1,0,0
D019301,Oleic Acid,1,0,0
D009842,Oligopeptides,1,0,0
D009853,Omeprazole,1,0,0
C507134,ON 01910,1,0,0
C000594117,ON123300,1,0,0
D050607,Organogold Compounds,1,0,0
D009942,Organometallic Compounds,1,0,0
C011959,oridonin,1,0,0
C055122,orlistat,1,0,0
C510784,ormosil,1,0,0
C106408,OSW 1,1,0,0
C000605331,OTX015,1,0,0
D010042,Ouabain,1,0,0
C029341,oxophenylarsine,1,0,0
C500026,palbociclib,1,0,0
C019248,pamidronate,1,0,0
C482884,panduratin A,1,0,0
D010269,Paraquat,1,0,0
C022097,parthenin,1,0,0
C421324,pateamine A,1,0,0
C408604,PD 169316,1,0,0
D010396,Penicillamine,1,0,0
C046012,pentanal,1,0,0
D004369,Pentetic Acid,1,0,0
D010424,Pentobarbital,1,0,0
D010431,Pentoxifylline,1,0,0
C031375,pepstatin,1,0,0
C076994,perfluorooctane sulfonic acid,1,0,0
C023036,perfluorooctanoic acid,1,0,0
C031181,phenanthrene,1,0,0
C058305,phenethyl isothiocyanate,1,0,0
C005435,phenylmethylpyrazolone,1,0,0
D010693,Phloretin,1,0,0
D010696,Phloroglucinol,1,0,0
C012491,phytosphingosine,1,0,0
C121565,pifithrin,1,0,0
D010938,Plant Oils,1,0,0
D028321,Plant Preparations,1,0,0
D010984,Platinum,1,0,0
C551177,PLX4032,1,0,0
D011034,Podophyllotoxin,1,0,0
D011064,Poly Adenosine Diphosphate Ribose,1,0,0
D011092,Polyethylene Glycols,1,0,0
C043435,polylactic acid-polyglycolic acid copolymer,1,0,0
C545373,ponatinib,1,0,0
D011188,Potassium,1,0,0
D011335,Proadifen,1,0,0
D011353,Prodigiosin,1,0,0
C066229,prolinedithiocarbamate,1,0,0
D011429,Propolis,1,0,0
D015230,Prostaglandin D2,1,0,0
D047428,Protein Kinase Inhibitors,1,0,0
C028025,protoporphyrin IX,1,0,0
C107773,pterostilbene,1,0,0
D011720,Pyrazoles,1,0,0
C030984,pyrene,1,0,0
C428725,pyridaben,1,0,0
C009131,pyrimidin-2-one beta-ribofuranoside,1,0,0
D011743,Pyrimidines,1,0,0
C010423,pyrithione zinc,1,0,0
C523166,quercetin 3-O-beta-(2''-galloyl)-rhamnopyranoside,1,0,0
D011804,Quinolines,1,0,0
C468548,quinoline-val-asp(OMe)-CH2-OPH,1,0,0
C544967,quizartinib,1,0,0
D011899,Ranitidine,1,0,0
C534678,RAPTA-T,1,0,0
D012110,Reserpine,1,0,0
C540615,retigeric acid B,1,0,0
D012172,Retinaldehyde,1,0,0
D012256,Riboflavin,1,0,0
C547185,riccardin D,1,0,0
C089032,rimonabant,1,0,0
D019438,Ritonavir,1,0,0
C087123,romidepsin,1,0,0
C037663,ropivacaine,1,0,0
C085746,rottlerin,1,0,0
C046245,rubimaillin,1,0,0
D012428,Ruthenium,1,0,0
C039961,"S-(1,2-dichlorovinyl)cysteine",1,0,0
C000687,salicyl hydrazide,1,0,0
C496827,salubrinal,1,0,0
C018381,salvin,1,0,0
C100574,sanshool,1,0,0
C093642,SB 203580,1,0,0
C417521,SB 216763,1,0,0
C499748,SCIO-469,1,0,0
D012604,Scorpion Venoms,1,0,0
C524947,Scutellaria barbata extract,1,0,0
C552033,S-dimethylaminoarsino-thiosuccinic acid,1,0,0
D012642,Selegiline,1,0,0
C002979,selenomethylselenocysteine,1,0,0
D012717,Sesquiterpenes,1,0,0
C042431,S-ethyl glutathione,1,0,0
C016101,shikonin,1,0,0
C040115,shogaol,1,0,0
D012834,Silver,1,0,0
C440975,silybin,1,0,0
D012838,Silymarin,1,0,0
D019821,Simvastatin,1,0,0
D020123,Sirolimus,1,0,0
D012862,Skatole,1,0,0
D026422,S-Nitrosoglutathione,1,0,0
D026423,S-Nitroso-N-Acetylpenicillamine,1,0,0
C534922,SNX 2112,1,0,0
C016104,sodium bichromate,1,0,0
C025451,sodium bisulfide,1,0,0
D012980,Sodium Salicylate,1,0,0
C471405,sorafenib,1,0,0
C091861,spermine nitric oxide complex,1,0,0
D013141,Spiro Compounds,1,0,0
C518872,SRM 1597,1,0,0
D019311,Staurosporine,1,0,0
C013690,styrene oxide,1,0,0
D004113,Succimer,1,0,0
D013449,Sulfonamides,1,0,0
D013467,Sulindac,1,0,0
D013481,Superoxides,1,0,0
D016559,Tacrolimus,1,0,0
C021751,tanshinone,1,0,0
C031655,tauroursodeoxycholic acid,1,0,0
C053079,tautomycin,1,0,0
C047246,temozolomide,1,0,0
D013739,Testosterone,1,0,0
C004648,testosterone enanthate,1,0,0
D013745,Tetanus Toxoid,1,0,0
D013747,Tetrabenazine,1,0,0
C117155,tetracycline CMT-3,1,0,0
D013752,Tetracycline,1,0,0
D013755,Tetradecanoylphorbol Acetate,1,0,0
D019789,Tetraethylammonium,1,0,0
C034269,tetraethylenepentamine,1,0,0
C009438,tetrandrine,1,0,0
D013792,Thalidomide,1,0,0
D013806,Theophylline,1,0,0
C001996,thermozymocidin,1,0,0
D013849,Thimerosal,1,0,0
C096900,thrombin receptor-activating peptide SFLLRNPNDKY,1,0,0
C009495,titanium dioxide,1,0,0
D014050,Toluene,1,0,0
C036454,toosendanin,1,0,0
D019772,Topotecan,1,0,0
D014108,Tosylphenylalanyl Chloromethyl Ketone,1,0,0
D014148,Tranexamic Acid,1,0,0
C496197,"trans-10,cis-12-conjugated linoleic acid",1,0,0
C469689,tricetin,1,0,0
D014268,Trifluoperazine,1,0,0
D014270,Trifluoroethanol,1,0,0
D014271,Trifluridine,1,0,0
D014284,Triiodothyronine,1,0,0
C050414,tripterine,1,0,0
C001899,triptolide,1,0,0
D014403,Tubocurarine,1,0,0
C113580,U 0126,1,0,0
D014451,Ubiquinone,1,0,0
C005466,ursolic acid,1,0,0
C034028,vanadyl sulfate,1,0,0
C043425,vanoxerine,1,0,0
D001335,Vehicle Emissions,1,0,0
C521013,veliparib,1,0,0
D014700,Verapamil,1,0,0
D014747,Vinblastine,1,0,0
D014800,Vitallium,1,0,0
C051122,wedelolactone,1,0,0
C009684,withaferin A,1,0,0
C009687,wortmannin,1,0,0
C519885,WP1066,1,0,0
C104426,WP 631,1,0,0
C451735,WP 744,1,0,0
C104536,xanthohumol,1,0,0
D015018,Ytterbium,1,0,0
C403304,zerumbone,1,0,0
D015034,Zinc Oxide,1,0,0
C088658,zoledronic acid,1,0,0

## Sheet: CK1d-PINK-chemicals
Id,Label,Degree,Betweenness,Expression
1453,CSNK1D,29,881,0
65018,PINK1,24,746,0
D015655,1-Methyl-4-phenylpyridinium,2,100,0
D000082,Acetaminophen,2,100,0
D013749,Tetrachlorodibenzodioxin,2,100,0
D014635,Valproic Acid,2,100,0
D014810,Vitamin E,2,100,0
C459179,"4-(5-benzo(1,3)dioxol-5-yl-4-pyridin-2-yl-1H-imidazol-2-yl)benzamide",1,0,0
C516138,"(6-(4-(2-piperidin-1-ylethoxy)phenyl))-3-pyridin-4-ylpyrazolo(1,5-a)pyrimidine",1,0,0
D015123,"7,8-Dihydro-7,8-dihydroxybenzo(a)pyrene 9,10-oxide",1,0,0
C432165,"anthra(1,9-cd)pyrazol-6(2H)-one",1,0,0
D018501,Antirheumatic Agents,1,0,0
D001151,Arsenic,1,0,0
C006632,arsenic trioxide,1,0,0
D001280,Atrazine,1,0,0
D002117,Calcitriol,1,0,0
D002258,Carbonyl Cyanide m-Chlorophenyl Hydrazone,1,0,0
D004390,Chlorpyrifos,1,0,0
D002945,Cisplatin,1,0,0
C018021,cobaltous chloride,1,0,0
D003375,Coumestrol,1,0,0
D003513,Cycloheximide,1,0,0
D016572,Cyclosporine,1,0,0
D003561,Cytarabine,1,0,0
C014347,decitabine,1,0,0
D006861,Hydrogen Peroxide,1,0,0
C411652,IC 261,1,0,0
C561695,(+)-JQ1 compound,1,0,0
D058185,Magnetite Nanoparticles,1,0,0
C004925,methylmercuric chloride,1,0,0
C022838,nickel chloride,1,0,0
D009532,Nickel,1,0,0
C568608,PCI 5002,1,0,0
D010894,Piroxicam,1,0,0
D010936,Plant Extracts,1,0,0
D011720,Pyrazoles,1,0,0
D011743,Pyrimidines,1,0,0
D017382,Reactive Oxygen Species,1,0,0
C104586,roscovitine,1,0,0
D012402,Rotenone,1,0,0
D012822,Silicon Dioxide,1,0,0
C017947,sodium arsenite,1,0,0
D004113,Succimer,1,0,0
C016766,sulforafan,1,0,0
D016559,Tacrolimus,1,0,0
D020122,tert-Butylhydroperoxide,1,0,0
D019284,Thapsigargin,1,0,0
D014415,Tunicamycin,1,0,0
C034028,vanadyl sulfate,1,0,0
D015032,Zinc,1,0,0

## Sheet: tPPI-Liver
Id,Label,Degree,Betweenness,Expression
5071,PARK2,248,105133.72,0
142,PARP1,97,52479.64,0
58,ACTA1,59,27838.3,0
5621,PRNP,52,23008.22,0
65018,PINK1,27,7731.59,0
1453,CSNK1D,22,12525.85,0
8087,FXR1,17,6829.83,0
6513,SLC2A1,15,6916.42,0
3737,KCNA2,11,5185,0
2617,GARS,9,4208.06,0
5350,PLN,6,2605,0
7534,YWHAZ,4,9901.35,0
114781,BTBD9,4,1575.53,0
3778,KCNMA1,4,1566,0
100,ADA,4,1566,0
351,APP,3,8098.59,0
25,ABL1,3,4185.6,0
7316,UBC,3,3699.72,0
6622,SNCA,3,284.15,0
7431,VIM,3,284.15,0
3676,ITGA4,2,7118.92,0
1742,DLG4,2,5643,0
4137,MAPT,2,4359.81,0
1153,CIRBP,2,4359.81,0
3308,HSPA4,2,4359.81,0
8900,CCNA1,2,3135.97,0
1857,DVL3,2,3108,0
57787,MARK4,2,2911.04,0
6202,RPS8,2,2725.57,0
3306,HSPA2,2,2725.57,0
498,ATP5A1,2,2725.57,0
203068,TUBB,2,2725.57,0
3006,HIST1H1C,2,2725.57,0
26811,SNORD55,2,2725.57,0
2547,XRCC6,2,2725.57,0
94163,SNORD38B,2,2725.57,0
596,BCL2,2,2725.57,0
4869,NPM1,2,2725.57,0
83987,CCDC8,2,2305.65,0
10014,HDAC5,2,2305.65,0
55832,CAND1,2,2305.65,0
54386,TERF2IP,2,2080,0
213,ALB,2,2080,0
29761,USP25,2,1971.08,0
2033,EP300,2,1460.03,0
23363,OBSL1,2,1460.03,0
5591,PRKDC,2,974.15,0
1452,CSNK1A1,2,653.29,0
2273,FHL1,2,602.81,0
94274,PPP1R14A,2,602.81,0
11315,PARK7,2,523,0
3315,HSPB1,2,285.39,0
10980,COPS6,2,260.75,0
408,ARRB1,2,0,0
8454,CUL1,2,0,0
5707,PSMD1,2,0,0
55288,RHOT1,2,0,0
9627,SNCAIP,2,0,0
154796,AMOT,2,0,0
10576,CCT2,2,0,0
3320,HSP90AA1,2,0,0
599,BCL2L2,2,0,0
7846,TUBA1A,2,0,0
3326,HSP90AB1,2,0,0
5708,PSMD2,2,0,0
6950,TCP1,2,0,0
9759,HDAC4,2,0,0
120892,LRRK2,2,0,0
677812,SNORA29,2,0,0
10575,CCT4,1,0,0
6709,SPTAN1,1,0,0
10933,MORF4L1,1,0,0
9643,MORF4L2,1,0,0
7169,TPM2,1,0,0
8202,NCOA3,1,0,0
1660,DHX9,1,0,0
6624,FSCN1,1,0,0
85477,SCIN,1,0,0
9087,TMSB4Y,1,0,0
2638,GC,1,0,0
80020,FOXRED2,1,0,0
1264,CNN1,1,0,0
7337,UBE3A,1,0,0
10524,KAT5,1,0,0
26146,TRAF3IP1,1,0,0
26136,TES,1,0,0
22948,CCT5,1,0,0
867,CBL,1,0,0
6598,SMARCB1,1,0,0
64750,SMURF2,1,0,0
6444,SGCD,1,0,0
135,ADORA2A,1,0,0
1050,CEBPA,1,0,0
6696,SPP1,1,0,0
5241,PGR,1,0,0
2115,ETV1,1,0,0
4772,NFATC1,1,0,0
6157,RPL27A,1,0,0
81847,RNF146,1,0,0
1059,CENPB,1,0,0
7113,TMPRSS2,1,0,0
2631,GBAS,1,0,0
3159,HMGA1,1,0,0
1956,EGFR,1,0,0
149628,PYHIN1,1,0,0
641,BLM,1,0,0
55636,CHD7,1,0,0
619562,SNORA3,1,0,0
2194,FASN,1,0,0
4899,NRF1,1,0,0
2099,ESR1,1,0,0
7155,TOP2B,1,0,0
6118,RPA2,1,0,0
23764,MAFF,1,0,0
2962,GTF2F1,1,0,0
9045,RPL14,1,0,0
10075,HUWE1,1,0,0
6934,TCF7L2,1,0,0
3551,IKBKB,1,0,0
3014,H2AFX,1,0,0
2335,FN1,1,0,0
6789,STK4,1,0,0
7975,MAFK,1,0,0
11224,RPL35,1,0,0
9260,PDLIM7,1,0,0
752,FMNL1,1,0,0
5187,PER1,1,0,0
23390,ZDHHC17,1,0,0
4163,MCC,1,0,0
5371,PML,1,0,0
4734,NEDD4,1,0,0
4294,MAP3K10,1,0,0
3376,IARS,1,0,0
1952,CELSR2,1,0,0
11345,GABARAPL2,1,0,0
4904,YBX1,1,0,0
3738,KCNA3,1,0,0
387,RHOA,1,0,0
5786,PTPRA,1,0,0
3741,KCNA5,1,0,0
7881,KCNAB1,1,0,0
6915,TBXA2R,1,0,0
857,CAV1,1,0,0
6217,RPS16,1,0,0
7324,UBE2E1,1,0,0
7417,VDAC2,1,0,0
8678,BECN1,1,0,0
10197,PSME3,1,0,0
54855,FAM46C,1,0,0
6230,RPS25,1,0,0
6233,RPS27A,1,0,0
5096,PCCB,1,0,0
1917,EEF1A2,1,0,0
5713,PSMD7,1,0,0
2861,GPR37,1,0,0
6187,RPS2,1,0,0
8531,CSDA,1,0,0
6208,RPS14,1,0,0
80227,PAAF1,1,0,0
26784,SNORA64,1,0,0
64786,TBC1D15,1,0,0
5250,SLC25A3,1,0,0
7345,UCHL1,1,0,0
3181,HNRNPA2B1,1,0,0
7419,VDAC3,1,0,0
8607,RUVBL1,1,0,0
10951,CBX1,1,0,0
291,SLC25A4,1,0,0
1915,EEF1A1,1,0,0
60,ACTB,1,0,0
6129,RPL7,1,0,0
815,CAMK2A,1,0,0
898,CCNE1,1,0,0
84617,TUBB6,1,0,0
4190,MDH1,1,0,0
65108,MARCKSL1,1,0,0
7323,UBE2D3,1,0,0
9529,BAG5,1,0,0
24148,PRPF6,1,0,0
5710,PSMD4,1,0,0
1654,DDX3X,1,0,0
25820,ARIH1,1,0,0
6175,RPLP0,1,0,0
27339,PRPF19,1,0,0
2651,GCNT2,1,0,0
5289,PIK3C3,1,0,0
5886,RAD23A,1,0,0
2812,GP1BB,1,0,0
10128,LRPPRC,1,0,0
27429,HTRA2,1,0,0
7170,TPM3,1,0,0
5714,PSMD8,1,0,0
6421,SFPQ,1,0,0
6194,RPS6,1,0,0
5049,PAFAH1B2,1,0,0
3190,HNRNPK,1,0,0
9601,PDIA4,1,0,0
6223,RPS19,1,0,0
490,ATP2B1,1,0,0
1113,CHGA,1,0,0
6853,SYN1,1,0,0
64757,MARC1,1,0,0
8573,CASK,1,0,0
3098,HK1,1,0,0
3192,HNRNPU,1,0,0
5717,PSMD11,1,0,0
2060,EPS15,1,0,0
2597,GAPDH,1,0,0
3984,LIMK1,1,0,0
9118,INA,1,0,0
6128,RPL6,1,0,0
6224,RPS20,1,0,0
9463,PICK1,1,0,0
9782,MATR3,1,0,0
10236,HNRNPR,1,0,0
59,ACTA2,1,0,0
8508,NIPSNAP1,1,0,0
2521,FUS,1,0,0
7171,TPM4,1,0,0
26795,SNORD54,1,0,0
6418,SET,1,0,0
409,ARRB2,1,0,0
6136,RPL12,1,0,0
10193,RNF41,1,0,0
29957,SLC25A24,1,0,0
7325,UBE2E2,1,0,0
5413,SEPT5,1,0,0
1975,EIF4B,1,0,0
2203,FBP1,1,0,0
23020,SNRNP200,1,0,0
10059,DNM1L,1,0,0
7332,UBE2L3,1,0,0
724102,SNHG4,1,0,0
598,BCL2L1,1,0,0
3187,HNRNPH1,1,0,0
407043,MIR7-1,1,0,0
220988,HNRNPA3,1,0,0
84959,UBASH3B,1,0,0
813,CALU,1,0,0
488,ATP2A2,1,0,0
1896,EDA,1,0,0
91050,CCDC149,1,0,0
9659,PDE4DIP,1,0,0
283337,ZNF740,1,0,0
57732,ZFYVE28,1,0,0
55696,RBM22,1,0,0
84916,CIRH1A,1,0,0
7745,ZNF192,1,0,0
54478,FAM64A,1,0,0
1263,PLK3,1,0,0
29994,BAZ2B,1,0,0
81628,TSC22D4,1,0,0
100534012,TNFAIP8L2-SCNM1,1,0,0
79005,SCNM1,1,0,0
55651,NHP2,1,0,0
6835,SURF2,1,0,0
3064,HTT,1,0,0
29777,ABT1,1,0,0
2258,FGF13,1,0,0
728802,LOC728802,1,0,0
85480,TSLP,1,0,0
9519,TBPL1,1,0,0
150209,AIFM3,1,0,0
28987,NOB1,1,0,0
57179,KIAA1191,1,0,0
7412,VCAM1,1,0,0
3611,ILK,1,0,0
2923,PDIA3,1,0,0
2040,STOM,1,0,0
1386,ATF2,1,0,0
811,CALR,1,0,0
11161,C14orf1,1,0,0
79968,WDR76,1,0,0
11098,PRSS23,1,0,0
55183,RIF1,1,0,0
57562,KIAA1377,1,0,0
6571,SLC18A2,1,0,0
10131,TRAP1,1,0,0
192111,PGAM5,1,0,0
10920,COPS8,1,0,0
6774,STAT3,1,0,0
81631,MAP1LC3B,1,0,0
1,A1BG,1,0,0
302,ANXA2,1,0,0
492,ATP2B3,1,0,0
539,ATP5O,1,0,0
819,CAMLG,1,0,0
821,CANX,1,0,0
1000,CDH2,1,0,0
1026,CDKN1A,1,0,0
1069,CETN2,1,0,0
1072,CFL1,1,0,0
1114,CHGB,1,0,0
1191,CLU,1,0,0
1267,CNP,1,0,0
1374,CPT1A,1,0,0
1400,CRMP1,1,0,0
1448,CSN3,1,0,0
1454,CSNK1E,1,0,0
1499,CTNNB1,1,0,0
1655,DDX5,1,0,0
1728,NQO1,1,0,0
1760,DMPK,1,0,0
1786,DNMT1,1,0,0
1803,DPP4,1,0,0
1855,DVL1,1,0,0
1869,E2F1,1,0,0
1936,EEF1D,1,0,0
1994,ELAVL1,1,0,0
1999,ELF3,1,0,0
2017,CTTN,1,0,0
2101,ESRRA,1,0,0
2104,ESRRG,1,0,0
2180,ACSL1,1,0,0
2182,ACSL4,1,0,0
2185,PTK2B,1,0,0
2289,FKBP5,1,0,0
2534,FYN,1,0,0
2629,GBA,1,0,0
2697,GJA1,1,0,0
2820,GPD2,1,0,0
2934,GSN,1,0,0
3066,HDAC2,1,0,0
3091,HIF1A,1,0,0
3099,HK2,1,0,0
3178,HNRNPA1,1,0,0
3183,HNRNPC,1,0,0
3184,HNRNPD,1,0,0
3189,HNRNPH3,1,0,0
3198,HOXA1,1,0,0
3276,PRMT1,1,0,0
3303,HSPA1A,1,0,0
3304,HSPA1B,1,0,0
3309,HSPA5,1,0,0
3312,HSPA8,1,0,0
3615,IMPDH2,1,0,0
3654,IRAK1,1,0,0
3717,JAK2,1,0,0
3779,KCNMB1,1,0,0
3958,LGALS3,1,0,0
4000,LMNA,1,0,0
4076,CAPRIN1,1,0,0
4087,SMAD2,1,0,0
4089,SMAD4,1,0,0
4131,MAP1B,1,0,0
4170,MCL1,1,0,0
4176,MCM7,1,0,0
4222,MEOX1,1,0,0
4343,MOV10,1,0,0
4350,MPG,1,0,0
4646,MYO6,1,0,0
4666,NACA,1,0,0
4670,HNRNPM,1,0,0
4741,NEFM,1,0,0
4892,NRAP,1,0,0
4976,OPA1,1,0,0
5034,P4HB,1,0,0
5095,PCCA,1,0,0
5201,PFDN1,1,0,0
5335,PLCG1,1,0,0
5422,POLA1,1,0,0
5460,POU5F1,1,0,0
5562,PRKAA1,1,0,0
5594,MAPK1,1,0,0
5684,PSMA3,1,0,0
5693,PSMB5,1,0,0
5702,PSMC3,1,0,0
5705,PSMC5,1,0,0
5716,PSMD10,1,0,0
5784,PTPN14,1,0,0
5810,RAD1,1,0,0
5879,RAC1,1,0,0
5903,RANBP2,1,0,0
5955,RCN2,1,0,0
5997,RGS2,1,0,0
6047,RNF4,1,0,0
6059,ABCE1,1,0,0
6117,RPA1,1,0,0
6119,RPA3,1,0,0
6124,RPL4,1,0,0
6130,RPL7A,1,0,0
6132,RPL8,1,0,0
6137,RPL13,1,0,0
6143,RPL19,1,0,0
6146,RPL22,1,0,0
6147,RPL23A,1,0,0
6171,RPL41,1,0,0
6189,RPS3A,1,0,0
6311,ATXN2,1,0,0
6426,SRSF1,1,0,0
6428,SRSF3,1,0,0
6464,SHC1,1,0,0
6472,SHMT2,1,0,0
6493,SIM2,1,0,0
6576,SLC25A1,1,0,0
6588,SLN,1,0,0
6602,SMARCD1,1,0,0
6613,SUMO2,1,0,0
6667,SP1,1,0,0
6714,SRC,1,0,0
6925,TCF4,1,0,0
6929,TCF3,1,0,0
7067,THRA,1,0,0
7114,TMSB4X,1,0,0
7168,TPM1,1,0,0
7203,CCT3,1,0,0
7277,TUBA4A,1,0,0
7297,TYK2,1,0,0
7322,UBE2D2,1,0,0
7329,UBE2I,1,0,0
7334,UBE2N,1,0,0
7415,VCP,1,0,0
7425,VGF,1,0,0
7428,VHL,1,0,0
7468,WHSC1,1,0,0
7515,XRCC1,1,0,0
7531,YWHAE,1,0,0
7533,YWHAH,1,0,0
7917,BAG6,1,0,0
8444,DYRK3,1,0,0
8452,CUL3,1,0,0
8506,CNTNAP1,1,0,0
8878,SQSTM1,1,0,0
8887,TAX1BP1,1,0,0
8944,SNORD73A,1,0,0
9092,SART1,1,0,0
9111,NMI,1,0,0
9131,AIFM1,1,0,0
9456,HOMER1,1,0,0
9468,PCYT1B,1,0,0
9513,FXR2,1,0,0
9531,BAG3,1,0,0
9555,H2AFY,1,0,0
9706,ULK2,1,0,0
9734,HDAC9,1,0,0
9788,MTSS1,1,0,0
9804,TOMM20,1,0,0
9918,NCAPD2,1,0,0
9924,PAN2,1,0,0
9927,MFN2,1,0,0
9987,HNRPDL,1,0,0
10039,PARP3,1,0,0
10048,RANBP9,1,0,0
10155,TRIM28,1,0,0
10165,SLC25A13,1,0,0
10213,PSMD14,1,0,0
10273,STUB1,1,0,0
10383,TUBB4B,1,0,0
10493,VAT1,1,0,0
10498,CARM1,1,0,0
10521,DDX17,1,0,0
10755,GIPC1,1,0,0
10856,RUVBL2,1,0,0
10963,STIP1,1,0,0
10987,COPS5,1,0,0
11091,WDR5,1,0,0
11279,KLF8,1,0,0
11335,CBX3,1,0,0
22913,RALY,1,0,0
22927,HABP4,1,0,0
23054,NCOA6,1,0,0
23090,ZNF423,1,0,0
23098,SARM1,1,0,0
23208,SYT11,1,0,0
23214,XPO6,1,0,0
23215,PRRC2C,1,0,0
23406,COTL1,1,0,0
23524,SRRM2,1,0,0
26058,GIGYF2,1,0,0
26135,SERBP1,1,0,0
26523,EIF2C1,1,0,0
26809,SNORD42A,1,0,0
26814,SNORD36B,1,0,0
26815,SNORD36A,1,0,0
26820,SNORD24,1,0,0
28957,MRPS28,1,0,0
51365,PLA1A,1,0,0
51465,UBE2J1,1,0,0
51503,CWC15,1,0,0
51649,MRPS23,1,0,0
51706,CYB5R1,1,0,0
54472,TOLLIP,1,0,0
54675,CRLS1,1,0,0
54927,CHCHD3,1,0,0
55294,FBXW7,1,0,0
55599,RNPC3,1,0,0
55626,AMBRA1,1,0,0
55669,MFN1,1,0,0
55743,CHFR,1,0,0
55803,ADAP2,1,0,0
55833,UBAP2,1,0,0
55854,ZC3H15,1,0,0
55861,DBNDD2,1,0,0
56901,NDUFA4L2,1,0,0
57142,RTN4,1,0,0
57602,USP36,1,0,0
64087,MCCC2,1,0,0
65062,TMEM237,1,0,0
79083,MLPH,1,0,0
79797,ZNF408,1,0,0
80336,PABPC1L,1,0,0
83666,PARP9,1,0,0
84263,HSDL2,1,0,0
84283,TMEM79,1,0,0
84305,WIBG,1,0,0
84310,C7orf50,1,0,0
84675,TRIM55,1,0,0
84859,LRCH3,1,0,0
84941,HSH2D,1,0,0
85389,SNORD14C,1,0,0
85390,SNORD14D,1,0,0
89941,RHOT2,1,0,0
112939,NACC1,1,0,0
114088,TRIM9,1,0,0
142678,MIB2,1,0,0
155061,ZNF746,1,0,0
221692,PHACTR1,1,0,0
388646,GBP7,1,0,0
595097,SNORD16,1,0,0
595098,SNORD18A,1,0,0
595099,SNORD18B,1,0,0
595100,SNORD18C,1,0,0
606500,SNORD68,1,0,0
100616387,MIR3064,1,0,0
100616408,MIR5047,1,0,0

## Sheet: tPPI-Heart-lv
Left ventricle			Atrial appendage
Id,Label,Degree,Betweenness,Expression			Id,Label,Degree,Betweenness,Expression
5071,PARK2,381,198359.02,0			5071,PARK2,385,189389.48,0
142,PARP1,124,73124.65,0			142,PARP1,104,64622.42,0
58,ACTA1,89,54780.25,0			58,ACTA1,89,52985.27,0
65018,PINK1,46,18193.88,0			5621,PRNP,36,21300.46,0
5621,PRNP,31,17410.01,0			1453,CSNK1D,21,16694.32,0
8087,FXR1,22,11008.63,0			8087,FXR1,16,8783.21,0
1453,CSNK1D,20,15681.35,0			65018,PINK1,15,3910.4,0
3737,KCNA2,10,6266.84,0			6513,SLC2A1,14,14375.45,0
2617,GARS,9,4989.53,0			3737,KCNA2,10,6021,0
5350,PLN,8,4837,0			2617,GARS,8,4798.13,0
3778,KCNMA1,8,3462.5,0			5350,PLN,8,4690,0
6513,SLC2A1,6,3047.39,0			100,ADA,7,4023,0
114781,BTBD9,5,1551.22,0			3778,KCNMA1,7,3355.5,0
7534,YWHAZ,4,9937.84,0			1181,CLCN2,5,2016.5,0
1994,ELAVL1,3,14856.8,0			7534,YWHAZ,4,10922.37,0
351,APP,3,8756.4,0			114781,BTBD9,4,1111.7,0
9532,BAG2,3,2076,0			351,APP,3,14113.91,0
1181,CLCN2,3,1387,0			10987,COPS5,3,4938.91,0
10987,COPS5,3,946.83,0			25,ABL1,3,3973.79,0
1742,DLG4,2,6739.59,0			203068,TUBB,3,2986.9,0
498,ATP5A1,2,5636.3,0			9532,BAG2,3,1368.9,0
3006,HIST1H1C,2,5636.3,0			7431,VIM,3,249.85,0
5886,RAD23A,2,5636.3,0			811,CALR,2,11733.83,0
2547,XRCC6,2,5636.3,0			1153,CIRBP,2,8354.4,0
7186,TRAF2,2,5636.3,0			2185,PTK2B,2,6640,0
5111,PCNA,2,5636.3,0			1857,DVL3,2,5328,0
81027,TUBB1,2,5636.3,0			8900,CCNA1,2,5125.56,0
1857,DVL3,2,5496,0			54386,TERF2IP,2,4669,0
8900,CCNA1,2,4655.73,0			83987,CCDC8,2,4370.73,0
4137,MAPT,2,3462.99,0			57787,MARK4,2,3332.78,0
5684,PSMA3,2,3462.99,0			7428,VHL,2,2881.88,0
1153,CIRBP,2,3462.99,0			6202,RPS8,2,2600.46,0
3676,ITGA4,2,3445.41,0			7341,SUMO1,2,2600.46,0
57787,MARK4,2,2485.2,0			3306,HSPA2,2,2600.46,0
3065,HDAC1,2,2290.57,0			498,ATP5A1,2,2600.46,0
1017,CDK2,2,2290.57,0			3187,HNRNPH1,2,2600.46,0
23363,OBSL1,2,2290.57,0			7316,UBC,2,2600.46,0
213,ALB,2,1905.14,0			3006,HIST1H1C,2,2600.46,0
59,ACTA2,2,1905.14,0			26811,SNORD55,2,2600.46,0
29761,USP25,2,1637.46,0			2547,XRCC6,2,2600.46,0
5591,PRKDC,2,1261.62,0			94163,SNORD38B,2,2600.46,0
7189,TRAF6,2,1261.62,0			596,BCL2,2,2600.46,0
10989,IMMT,2,1261.62,0			7186,TRAF2,2,2600.46,0
4193,MDM2,2,1237.02,0			3068,HDGF,2,2600.46,0
7157,TP53,2,1237.02,0			4869,NPM1,2,2600.46,0
207,AKT1,2,984.26,0			213,ALB,2,2001,0
1452,CSNK1A1,2,936.97,0			59,ACTA2,2,2001,0
2273,FHL1,2,637.67,0			2033,EP300,2,1373.33,0
83987,CCDC8,2,395.97,0			9820,CUL7,2,1373.33,0
100532731,COMMD3-BMI1,2,395.97,0			5970,RELA,2,1373.33,0
648,BMI1,2,395.97,0			23363,OBSL1,2,1373.33,0
10014,HDAC5,2,395.97,0			10273,STUB1,2,1307.1,0
2185,PTK2B,2,384.11,0			29761,USP25,2,1207.68,0
8726,EED,2,311.72,0			1452,CSNK1A1,2,1042.25,0
3315,HSPB1,2,183.45,0			2273,FHL1,2,633.94,0
8452,CUL3,2,43.4,0			10989,IMMT,2,386.43,0
6622,SNCA,2,0,0			3315,HSPB1,2,330.38,0
408,ARRB1,2,0,0			10980,COPS6,2,188.75,0
8454,CUL1,2,0,0			6622,SNCA,2,0,0
7431,VIM,2,0,0			408,ARRB1,2,0,0
5707,PSMD1,2,0,0			8454,CUL1,2,0,0
55288,RHOT1,2,0,0			9627,SNCAIP,2,0,0
9627,SNCAIP,2,0,0			154796,AMOT,2,0,0
154796,AMOT,2,0,0			10576,CCT2,2,0,0
27429,HTRA2,2,0,0			192111,PGAM5,2,0,0
10576,CCT2,2,0,0			599,BCL2L2,2,0,0
3320,HSP90AA1,2,0,0			7846,TUBA1A,2,0,0
598,BCL2L1,2,0,0			4170,MCL1,2,0,0
5706,PSMC6,2,0,0			6950,TCP1,2,0,0
192111,PGAM5,2,0,0			9759,HDAC4,2,0,0
10452,TOMM40,2,0,0			120892,LRRK2,2,0,0
3308,HSPA4,2,0,0			677812,SNORA29,2,0,0
89941,RHOT2,2,0,0			10575,CCT4,1,0,0
11315,PARK7,2,0,0			5581,PRKCE,1,0,0
25,ABL1,2,0,0			6709,SPTAN1,1,0,0
3326,HSP90AB1,2,0,0			10933,MORF4L1,1,0,0
4170,MCL1,2,0,0			54700,RRN3,1,0,0
5708,PSMD2,2,0,0			9643,MORF4L2,1,0,0
6950,TCP1,2,0,0			26001,RNF167,1,0,0
9759,HDAC4,2,0,0			7169,TPM2,1,0,0
9868,TOMM70A,2,0,0			8202,NCOA3,1,0,0
56993,TOMM22,2,0,0			1660,DHX9,1,0,0
120892,LRRK2,2,0,0			6624,FSCN1,1,0,0
677812,SNORA29,2,0,0			84676,TRIM63,1,0,0
10575,CCT4,1,0,0			695,BTK,1,0,0
5581,PRKCE,1,0,0			85477,SCIN,1,0,0
6709,SPTAN1,1,0,0			55257,C20orf20,1,0,0
10933,MORF4L1,1,0,0			56259,CTNNBL1,1,0,0
54700,RRN3,1,0,0			9087,TMSB4Y,1,0,0
9643,MORF4L2,1,0,0			9702,CEP57,1,0,0
26001,RNF167,1,0,0			2638,GC,1,0,0
7169,TPM2,1,0,0			8266,UBL4A,1,0,0
2033,EP300,1,0,0			80020,FOXRED2,1,0,0
8202,NCOA3,1,0,0			5499,PPP1CA,1,0,0
1660,DHX9,1,0,0			1264,CNN1,1,0,0
6624,FSCN1,1,0,0			7337,UBE3A,1,0,0
84676,TRIM63,1,0,0			10524,KAT5,1,0,0
695,BTK,1,0,0			26146,TRAF3IP1,1,0,0
85477,SCIN,1,0,0			26136,TES,1,0,0
55257,C20orf20,1,0,0			22948,CCT5,1,0,0
56259,CTNNBL1,1,0,0			867,CBL,1,0,0
9087,TMSB4Y,1,0,0			6598,SMARCB1,1,0,0
9702,CEP57,1,0,0			3065,HDAC1,1,0,0
2638,GC,1,0,0			1017,CDK2,1,0,0
9820,CUL7,1,0,0			64750,SMURF2,1,0,0
8266,UBL4A,1,0,0			26277,TINF2,1,0,0
80020,FOXRED2,1,0,0			6444,SGCD,1,0,0
5499,PPP1CA,1,0,0			135,ADORA2A,1,0,0
1264,CNN1,1,0,0			1050,CEBPA,1,0,0
7337,UBE3A,1,0,0			5241,PGR,1,0,0
10524,KAT5,1,0,0			2115,ETV1,1,0,0
26146,TRAF3IP1,1,0,0			4772,NFATC1,1,0,0
26136,TES,1,0,0			140890,SREK1,1,0,0
22948,CCT5,1,0,0			6157,RPL27A,1,0,0
867,CBL,1,0,0			1059,CENPB,1,0,0
6598,SMARCB1,1,0,0			2631,GBAS,1,0,0
64750,SMURF2,1,0,0			5564,PRKAB1,1,0,0
1050,CEBPA,1,0,0			6919,TCEA2,1,0,0
11232,POLG2,1,0,0			3159,HMGA1,1,0,0
5241,PGR,1,0,0			1956,EGFR,1,0,0
2115,ETV1,1,0,0			10482,NXF1,1,0,0
10432,RBM14,1,0,0			641,BLM,1,0,0
3980,LIG3,1,0,0			9967,THRAP3,1,0,0
4772,NFATC1,1,0,0			619562,SNORA3,1,0,0
4602,MYB,1,0,0			2194,FASN,1,0,0
11284,PNKP,1,0,0			7520,XRCC5,1,0,0
6594,SMARCA1,1,0,0			1643,DDB2,1,0,0
81847,RNF146,1,0,0			221504,ZBTB9,1,0,0
4097,MAFG,1,0,0			2962,GTF2F1,1,0,0
7113,TMPRSS2,1,0,0			9045,RPL14,1,0,0
2631,GBAS,1,0,0			10075,HUWE1,1,0,0
988,CDC5L,1,0,0			9557,CHD1L,1,0,0
3159,HMGA1,1,0,0			10212,DDX39A,1,0,0
2074,ERCC6,1,0,0			9282,MED14,1,0,0
149628,PYHIN1,1,0,0			7153,TOP2A,1,0,0
10001,MED6,1,0,0			3551,IKBKB,1,0,0
641,BLM,1,0,0			3014,H2AFX,1,0,0
84464,SLX4,1,0,0			2335,FN1,1,0,0
55636,CHD7,1,0,0			23411,SIRT1,1,0,0
9967,THRAP3,1,0,0			6789,STK4,1,0,0
84733,CBX2,1,0,0			7975,MAFK,1,0,0
2194,FASN,1,0,0			11224,RPL35,1,0,0
4899,NRF1,1,0,0			752,FMNL1,1,0,0
2099,ESR1,1,0,0			23386,NUDCD3,1,0,0
51320,MEX3C,1,0,0			6310,ATXN1,1,0,0
7155,TOP2B,1,0,0			5187,PER1,1,0,0
836,CASP3,1,0,0			3791,KDR,1,0,0
221504,ZBTB9,1,0,0			10142,AKAP9,1,0,0
5245,PHB,1,0,0			23390,ZDHHC17,1,0,0
10075,HUWE1,1,0,0			7157,TP53,1,0,0
326,AIRE,1,0,0			5371,PML,1,0,0
10212,DDX39A,1,0,0			90861,HN1L,1,0,0
64151,NCAPG,1,0,0			4294,MAP3K10,1,0,0
6934,TCF7L2,1,0,0			3376,IARS,1,0,0
5469,MED1,1,0,0			167227,DCP2,1,0,0
9282,MED14,1,0,0			387,RHOA,1,0,0
7153,TOP2A,1,0,0			5786,PTPRA,1,0,0
9440,MED17,1,0,0			3741,KCNA5,1,0,0
472,ATM,1,0,0			7881,KCNAB1,1,0,0
4851,NOTCH1,1,0,0			6915,TBXA2R,1,0,0
354,KLK3,1,0,0			859,CAV3,1,0,0
6259,RYK,1,0,0			857,CAV1,1,0,0
2335,FN1,1,0,0			6217,RPS16,1,0,0
9862,MED24,1,0,0			5134,PDCD2,1,0,0
7975,MAFK,1,0,0			7324,UBE2E1,1,0,0
9260,PDLIM7,1,0,0			7417,VDAC2,1,0,0
23649,POLA2,1,0,0			283459,GATC,1,0,0
6688,SPI1,1,0,0			7278,TUBA3C,1,0,0
6310,ATXN1,1,0,0			8678,BECN1,1,0,0
5187,PER1,1,0,0			10197,PSME3,1,0,0
3791,KDR,1,0,0			54855,FAM46C,1,0,0
10142,AKAP9,1,0,0			6230,RPS25,1,0,0
23390,ZDHHC17,1,0,0			6233,RPS27A,1,0,0
4088,SMAD3,1,0,0			571,BACH1,1,0,0
5371,PML,1,0,0			10642,IGF2BP1,1,0,0
90861,HN1L,1,0,0			5096,PCCB,1,0,0
4294,MAP3K10,1,0,0			118424,UBE2J2,1,0,0
1952,CELSR2,1,0,0			1917,EEF1A2,1,0,0
167227,DCP2,1,0,0			5713,PSMD7,1,0,0
387,RHOA,1,0,0			79586,CHPF,1,0,0
5786,PTPRA,1,0,0			2861,GPR37,1,0,0
6915,TBXA2R,1,0,0			1727,CYB5R3,1,0,0
859,CAV3,1,0,0			6187,RPS2,1,0,0
857,CAV1,1,0,0			8531,CSDA,1,0,0
6217,RPS16,1,0,0			6208,RPS14,1,0,0
5134,PDCD2,1,0,0			5707,PSMD1,1,0,0
7324,UBE2E1,1,0,0			80227,PAAF1,1,0,0
7417,VDAC2,1,0,0			26784,SNORA64,1,0,0
283459,GATC,1,0,0			3337,DNAJB1,1,0,0
7278,TUBA3C,1,0,0			7053,TGM3,1,0,0
8678,BECN1,1,0,0			5688,PSMA7,1,0,0
10197,PSME3,1,0,0			64786,TBC1D15,1,0,0
54855,FAM46C,1,0,0			5052,PRDX1,1,0,0
6230,RPS25,1,0,0			5250,SLC25A3,1,0,0
6233,RPS27A,1,0,0			7345,UCHL1,1,0,0
571,BACH1,1,0,0			3185,HNRNPF,1,0,0
10642,IGF2BP1,1,0,0			7326,UBE2G1,1,0,0
5096,PCCB,1,0,0			3181,HNRNPA2B1,1,0,0
596,BCL2,1,0,0			7419,VDAC3,1,0,0
118424,UBE2J2,1,0,0			8607,RUVBL1,1,0,0
1917,EEF1A2,1,0,0			4705,NDUFA10,1,0,0
5713,PSMD7,1,0,0			4720,NDUFS2,1,0,0
79586,CHPF,1,0,0			55288,RHOT1,1,0,0
2861,GPR37,1,0,0			10951,CBX1,1,0,0
1727,CYB5R3,1,0,0			23107,MRPS27,1,0,0
6187,RPS2,1,0,0			291,SLC25A4,1,0,0
8531,CSDA,1,0,0			1915,EEF1A1,1,0,0
6208,RPS14,1,0,0			11047,ADRM1,1,0,0
80227,PAAF1,1,0,0			60,ACTB,1,0,0
26784,SNORA64,1,0,0			6129,RPL7,1,0,0
3337,DNAJB1,1,0,0			815,CAMK2A,1,0,0
7053,TGM3,1,0,0			5689,PSMB1,1,0,0
5688,PSMA7,1,0,0			10043,TOM1,1,0,0
64786,TBC1D15,1,0,0			898,CCNE1,1,0,0
5052,PRDX1,1,0,0			8683,SRSF9,1,0,0
5250,SLC25A3,1,0,0			10970,CKAP4,1,0,0
7345,UCHL1,1,0,0			4191,MDH2,1,0,0
7316,UBC,1,0,0			113457,TUBA3D,1,0,0
3185,HNRNPF,1,0,0			55210,ATAD3A,1,0,0
7326,UBE2G1,1,0,0			51081,MRPS7,1,0,0
3181,HNRNPA2B1,1,0,0			83858,ATAD3B,1,0,0
7419,VDAC3,1,0,0			84617,TUBB6,1,0,0
8607,RUVBL1,1,0,0			4190,MDH1,1,0,0
4705,NDUFA10,1,0,0			65108,MARCKSL1,1,0,0
4720,NDUFS2,1,0,0			7323,UBE2D3,1,0,0
10951,CBX1,1,0,0			9529,BAG5,1,0,0
23107,MRPS27,1,0,0			4831,NME2,1,0,0
291,SLC25A4,1,0,0			24148,PRPF6,1,0,0
11047,ADRM1,1,0,0			9861,PSMD6,1,0,0
6129,RPL7,1,0,0			5710,PSMD4,1,0,0
815,CAMK2A,1,0,0			84790,TUBA1C,1,0,0
5689,PSMB1,1,0,0			3032,HADHB,1,0,0
10043,TOM1,1,0,0			1654,DDX3X,1,0,0
898,CCNE1,1,0,0			56945,MRPS22,1,0,0
8683,SRSF9,1,0,0			25820,ARIH1,1,0,0
10970,CKAP4,1,0,0			6175,RPLP0,1,0,0
4191,MDH2,1,0,0			27339,PRPF19,1,0,0
113457,TUBA3D,1,0,0			6742,SSBP1,1,0,0
55210,ATAD3A,1,0,0			2651,GCNT2,1,0,0
51081,MRPS7,1,0,0			5289,PIK3C3,1,0,0
83858,ATAD3B,1,0,0			5886,RAD23A,1,0,0
84617,TUBB6,1,0,0			2812,GP1BB,1,0,0
4190,MDH1,1,0,0			10128,LRPPRC,1,0,0
65108,MARCKSL1,1,0,0			27429,HTRA2,1,0,0
7323,UBE2D3,1,0,0			7170,TPM3,1,0,0
9529,BAG5,1,0,0			4001,LMNB1,1,0,0
4831,NME2,1,0,0			5700,PSMC1,1,0,0
24148,PRPF6,1,0,0			5714,PSMD8,1,0,0
9861,PSMD6,1,0,0			6421,SFPQ,1,0,0
5710,PSMD4,1,0,0			6194,RPS6,1,0,0
84790,TUBA1C,1,0,0			5049,PAFAH1B2,1,0,0
3032,HADHB,1,0,0			1746,DLX2,1,0,0
1654,DDX3X,1,0,0			3190,HNRNPK,1,0,0
56945,MRPS22,1,0,0			9601,PDIA4,1,0,0
25820,ARIH1,1,0,0			6223,RPS19,1,0,0
6175,RPLP0,1,0,0			5692,PSMB4,1,0,0
27339,PRPF19,1,0,0			490,ATP2B1,1,0,0
6742,SSBP1,1,0,0			1113,CHGA,1,0,0
2651,GCNT2,1,0,0			6853,SYN1,1,0,0
5289,PIK3C3,1,0,0			221613,HIST1H2AA,1,0,0
2812,GP1BB,1,0,0			64757,MARC1,1,0,0
10128,LRPPRC,1,0,0			8573,CASK,1,0,0
7170,TPM3,1,0,0			5631,PRPS1,1,0,0
4001,LMNB1,1,0,0			3098,HK1,1,0,0
5700,PSMC1,1,0,0			3192,HNRNPU,1,0,0
5714,PSMD8,1,0,0			5717,PSMD11,1,0,0
6421,SFPQ,1,0,0			2060,EPS15,1,0,0
6194,RPS6,1,0,0			2597,GAPDH,1,0,0
5049,PAFAH1B2,1,0,0			3984,LIMK1,1,0,0
1746,DLX2,1,0,0			9118,INA,1,0,0
3190,HNRNPK,1,0,0			6128,RPL6,1,0,0
9601,PDIA4,1,0,0			6224,RPS20,1,0,0
6223,RPS19,1,0,0			9463,PICK1,1,0,0
5692,PSMB4,1,0,0			9782,MATR3,1,0,0
490,ATP2B1,1,0,0			10236,HNRNPR,1,0,0
1113,CHGA,1,0,0			9551,ATP5J2,1,0,0
6853,SYN1,1,0,0			8508,NIPSNAP1,1,0,0
221613,HIST1H2AA,1,0,0			2521,FUS,1,0,0
64757,MARC1,1,0,0			7171,TPM4,1,0,0
8573,CASK,1,0,0			26795,SNORD54,1,0,0
5631,PRPS1,1,0,0			6418,SET,1,0,0
3098,HK1,1,0,0			409,ARRB2,1,0,0
3192,HNRNPU,1,0,0			6136,RPL12,1,0,0
5717,PSMD11,1,0,0			10193,RNF41,1,0,0
2060,EPS15,1,0,0			292,SLC25A5,1,0,0
2597,GAPDH,1,0,0			5984,RFC4,1,0,0
3984,LIMK1,1,0,0			5718,PSMD12,1,0,0
9118,INA,1,0,0			100379661,GRIK1-AS2,1,0,0
6128,RPL6,1,0,0			5721,PSME2,1,0,0
6224,RPS20,1,0,0			3329,HSPD1,1,0,0
9463,PICK1,1,0,0			29957,SLC25A24,1,0,0
9782,MATR3,1,0,0			7325,UBE2E2,1,0,0
10236,HNRNPR,1,0,0			4137,MAPT,1,0,0
9551,ATP5J2,1,0,0			5413,SEPT5,1,0,0
8508,NIPSNAP1,1,0,0			284110,GSDMA,1,0,0
2521,FUS,1,0,0			5711,PSMD5,1,0,0
7171,TPM4,1,0,0			7965,AIMP2,1,0,0
26795,SNORD54,1,0,0			4724,NDUFS4,1,0,0
6418,SET,1,0,0			1975,EIF4B,1,0,0
409,ARRB2,1,0,0			708,C1QBP,1,0,0
6136,RPL12,1,0,0			2203,FBP1,1,0,0
10193,RNF41,1,0,0			5684,PSMA3,1,0,0
292,SLC25A5,1,0,0			3320,HSP90AA1,1,0,0
5984,RFC4,1,0,0			5694,PSMB6,1,0,0
5718,PSMD12,1,0,0			4223,MEOX2,1,0,0
100379661,GRIK1-AS2,1,0,0			9319,TRIP13,1,0,0
5721,PSME2,1,0,0			23020,SNRNP200,1,0,0
3329,HSPD1,1,0,0			10059,DNM1L,1,0,0
29957,SLC25A24,1,0,0			7332,UBE2L3,1,0,0
7325,UBE2E2,1,0,0			724102,SNHG4,1,0,0
5413,SEPT5,1,0,0			598,BCL2L1,1,0,0
284110,GSDMA,1,0,0			54541,DDIT4,1,0,0
5711,PSMD5,1,0,0			8540,AGPS,1,0,0
7965,AIMP2,1,0,0			7327,UBE2G2,1,0,0
4724,NDUFS4,1,0,0			5695,PSMB7,1,0,0
1975,EIF4B,1,0,0			407043,MIR7-1,1,0,0
708,C1QBP,1,0,0			220988,HNRNPA3,1,0,0
2203,FBP1,1,0,0			3005,H1F0,1,0,0
5694,PSMB6,1,0,0			5304,PIP,1,0,0
4223,MEOX2,1,0,0			7335,UBE2V1,1,0,0
9319,TRIP13,1,0,0			84959,UBASH3B,1,0,0
23020,SNRNP200,1,0,0			813,CALU,1,0,0
10059,DNM1L,1,0,0			488,ATP2A2,1,0,0
7332,UBE2L3,1,0,0			1896,EDA,1,0,0
724102,SNHG4,1,0,0			91050,CCDC149,1,0,0
54541,DDIT4,1,0,0			9659,PDE4DIP,1,0,0
8540,AGPS,1,0,0			283337,ZNF740,1,0,0
7327,UBE2G2,1,0,0			57732,ZFYVE28,1,0,0
3187,HNRNPH1,1,0,0			55696,RBM22,1,0,0
5695,PSMB7,1,0,0			84916,CIRH1A,1,0,0
407043,MIR7-1,1,0,0			94274,PPP1R14A,1,0,0
220988,HNRNPA3,1,0,0			29994,BAZ2B,1,0,0
3005,H1F0,1,0,0			81628,TSC22D4,1,0,0
5304,PIP,1,0,0			100534012,TNFAIP8L2-SCNM1,1,0,0
7335,UBE2V1,1,0,0			79005,SCNM1,1,0,0
84959,UBASH3B,1,0,0			55651,NHP2,1,0,0
813,CALU,1,0,0			6835,SURF2,1,0,0
488,ATP2A2,1,0,0			3064,HTT,1,0,0
1896,EDA,1,0,0			8495,PPFIBP2,1,0,0
91050,CCDC149,1,0,0			29777,ABT1,1,0,0
9659,PDE4DIP,1,0,0			2258,FGF13,1,0,0
283337,ZNF740,1,0,0			728802,LOC728802,1,0,0
57732,ZFYVE28,1,0,0			85480,TSLP,1,0,0
55696,RBM22,1,0,0			28987,NOB1,1,0,0
1263,PLK3,1,0,0			57179,KIAA1191,1,0,0
94274,PPP1R14A,1,0,0			3611,ILK,1,0,0
29994,BAZ2B,1,0,0			2923,PDIA3,1,0,0
81628,TSC22D4,1,0,0			2040,STOM,1,0,0
100534012,TNFAIP8L2-SCNM1,1,0,0			1386,ATF2,1,0,0
79005,SCNM1,1,0,0			81550,TDRD3,1,0,0
3064,HTT,1,0,0			27161,EIF2C2,1,0,0
8495,PPFIBP2,1,0,0			100532731,COMMD3-BMI1,1,0,0
2258,FGF13,1,0,0			648,BMI1,1,0,0
728802,LOC728802,1,0,0			11098,PRSS23,1,0,0
85480,TSLP,1,0,0			51547,SIRT7,1,0,0
28987,NOB1,1,0,0			55791,LRIF1,1,0,0
57179,KIAA1191,1,0,0			6774,STAT3,1,0,0
1386,ATF2,1,0,0			4738,NEDD8,1,0,0
81550,TDRD3,1,0,0			1,A1BG,1,0,0
27161,EIF2C2,1,0,0			207,AKT1,1,0,0
11098,PRSS23,1,0,0			280,AMY2B,1,0,0
55791,LRIF1,1,0,0			302,ANXA2,1,0,0
57562,KIAA1377,1,0,0			487,ATP2A1,1,0,0
10131,TRAP1,1,0,0			492,ATP2B3,1,0,0
11140,CDC37,1,0,0			509,ATP5C1,1,0,0
122809,SOCS4,1,0,0			539,ATP5O,1,0,0
10920,COPS8,1,0,0			810,CALML3,1,0,0
6774,STAT3,1,0,0			819,CAMLG,1,0,0
55486,PARL,1,0,0			821,CANX,1,0,0
8883,NAE1,1,0,0			858,CAV2,1,0,0
6885,MAP3K7,1,0,0			1000,CDH2,1,0,0
81631,MAP1LC3B,1,0,0			1020,CDK5,1,0,0
10980,COPS6,1,0,0			1069,CETN2,1,0,0
4738,NEDD8,1,0,0			1072,CFL1,1,0,0
1,A1BG,1,0,0			1114,CHGB,1,0,0
72,ACTG2,1,0,0			1191,CLU,1,0,0
280,AMY2B,1,0,0			1267,CNP,1,0,0
302,ANXA2,1,0,0			1374,CPT1A,1,0,0
487,ATP2A1,1,0,0			1400,CRMP1,1,0,0
492,ATP2B3,1,0,0			1432,MAPK14,1,0,0
509,ATP5C1,1,0,0			1454,CSNK1E,1,0,0
539,ATP5O,1,0,0			1629,DBT,1,0,0
599,BCL2L2,1,0,0			1655,DDX5,1,0,0
701,BUB1B,1,0,0			1742,DLG4,1,0,0
810,CALML3,1,0,0			1756,DMD,1,0,0
811,CALR,1,0,0			1760,DMPK,1,0,0
819,CAMLG,1,0,0			1773,DNASE1,1,0,0
942,CD86,1,0,0			1803,DPP4,1,0,0
1000,CDH2,1,0,0			1855,DVL1,1,0,0
1020,CDK5,1,0,0			1869,E2F1,1,0,0
1024,CDK8,1,0,0			1936,EEF1D,1,0,0
1026,CDKN1A,1,0,0			1994,ELAVL1,1,0,0
1058,CENPA,1,0,0			2017,CTTN,1,0,0
1068,CETN1,1,0,0			2078,ERG,1,0,0
1072,CFL1,1,0,0			2101,ESRRA,1,0,0
1114,CHGB,1,0,0			2103,ESRRB,1,0,0
1191,CLU,1,0,0			2104,ESRRG,1,0,0
1267,CNP,1,0,0			2113,ETS1,1,0,0
1374,CPT1A,1,0,0			2180,ACSL1,1,0,0
1400,CRMP1,1,0,0			2182,ACSL4,1,0,0
1432,MAPK14,1,0,0			2629,GBA,1,0,0
1454,CSNK1E,1,0,0			2697,GJA1,1,0,0
1629,DBT,1,0,0			2820,GPD2,1,0,0
1655,DDX5,1,0,0			2908,NR3C1,1,0,0
1756,DMD,1,0,0			2934,GSN,1,0,0
1760,DMPK,1,0,0			3066,HDAC2,1,0,0
1773,DNASE1,1,0,0			3091,HIF1A,1,0,0
1786,DNMT1,1,0,0			3099,HK2,1,0,0
1936,EEF1D,1,0,0			3178,HNRNPA1,1,0,0
2011,MARK2,1,0,0			3183,HNRNPC,1,0,0
2017,CTTN,1,0,0			3184,HNRNPD,1,0,0
2078,ERG,1,0,0			3189,HNRNPH3,1,0,0
2101,ESRRA,1,0,0			3280,HES1,1,0,0
2103,ESRRB,1,0,0			3301,DNAJA1,1,0,0
2104,ESRRG,1,0,0			3303,HSPA1A,1,0,0
2113,ETS1,1,0,0			3304,HSPA1B,1,0,0
2180,ACSL1,1,0,0			3305,HSPA1L,1,0,0
2182,ACSL4,1,0,0			3308,HSPA4,1,0,0
2289,FKBP5,1,0,0			3309,HSPA5,1,0,0
2629,GBA,1,0,0			3312,HSPA8,1,0,0
2820,GPD2,1,0,0			3313,HSPA9,1,0,0
2934,GSN,1,0,0			3326,HSP90AB1,1,0,0
3068,HDGF,1,0,0			3615,IMPDH2,1,0,0
3099,HK2,1,0,0			3654,IRAK1,1,0,0
3106,HLA-B,1,0,0			3676,ITGA4,1,0,0
3178,HNRNPA1,1,0,0			3717,JAK2,1,0,0
3183,HNRNPC,1,0,0			3739,KCNA4,1,0,0
3184,HNRNPD,1,0,0			3958,LGALS3,1,0,0
3189,HNRNPH3,1,0,0			4000,LMNA,1,0,0
3276,PRMT1,1,0,0			4089,SMAD4,1,0,0
3301,DNAJA1,1,0,0			4176,MCM7,1,0,0
3303,HSPA1A,1,0,0			4193,MDM2,1,0,0
3304,HSPA1B,1,0,0			4222,MEOX1,1,0,0
3305,HSPA1L,1,0,0			4287,ATXN3,1,0,0
3306,HSPA2,1,0,0			4291,MLF1,1,0,0
3309,HSPA5,1,0,0			4301,MLLT4,1,0,0
3312,HSPA8,1,0,0			4343,MOV10,1,0,0
3313,HSPA9,1,0,0			4646,MYO6,1,0,0
3615,IMPDH2,1,0,0			4666,NACA,1,0,0
3654,IRAK1,1,0,0			4670,HNRNPM,1,0,0
3739,KCNA4,1,0,0			4722,NDUFS3,1,0,0
3779,KCNMB1,1,0,0			4741,NEFM,1,0,0
3832,KIF11,1,0,0			4891,SLC11A2,1,0,0
3958,LGALS3,1,0,0			4892,NRAP,1,0,0
4000,LMNA,1,0,0			4976,OPA1,1,0,0
4087,SMAD2,1,0,0			4999,ORC2,1,0,0
4089,SMAD4,1,0,0			5034,P4HB,1,0,0
4176,MCM7,1,0,0			5042,PABPC3,1,0,0
4222,MEOX1,1,0,0			5095,PCCA,1,0,0
4287,ATXN3,1,0,0			5111,PCNA,1,0,0
4291,MLF1,1,0,0			5201,PFDN1,1,0,0
4301,MLLT4,1,0,0			5335,PLCG1,1,0,0
4361,MRE11A,1,0,0			5460,POU5F1,1,0,0
4605,MYBL2,1,0,0			5506,PPP1R3A,1,0,0
4666,NACA,1,0,0			5589,PRKCSH,1,0,0
4670,HNRNPM,1,0,0			5594,MAPK1,1,0,0
4683,NBN,1,0,0			5599,MAPK8,1,0,0
4722,NDUFS3,1,0,0			5603,MAPK13,1,0,0
4741,NEFM,1,0,0			5682,PSMA1,1,0,0
4791,NFKB2,1,0,0			5685,PSMA4,1,0,0
4869,NPM1,1,0,0			5686,PSMA5,1,0,0
4891,SLC11A2,1,0,0			5687,PSMA6,1,0,0
4892,NRAP,1,0,0			5690,PSMB2,1,0,0
4976,OPA1,1,0,0			5693,PSMB5,1,0,0
4999,ORC2,1,0,0			5701,PSMC2,1,0,0
5034,P4HB,1,0,0			5702,PSMC3,1,0,0
5042,PABPC3,1,0,0			5704,PSMC4,1,0,0
5095,PCCA,1,0,0			5705,PSMC5,1,0,0
5201,PFDN1,1,0,0			5706,PSMC6,1,0,0
5335,PLCG1,1,0,0			5708,PSMD2,1,0,0
5422,POLA1,1,0,0			5709,PSMD3,1,0,0
5423,POLB,1,0,0			5715,PSMD9,1,0,0
5460,POU5F1,1,0,0			5716,PSMD10,1,0,0
5506,PPP1R3A,1,0,0			5719,PSMD13,1,0,0
5562,PRKAA1,1,0,0			5720,PSME1,1,0,0
5589,PRKCSH,1,0,0			5784,PTPN14,1,0,0
5594,MAPK1,1,0,0			5810,RAD1,1,0,0
5599,MAPK8,1,0,0			5879,RAC1,1,0,0
5603,MAPK13,1,0,0			5887,RAD23B,1,0,0
5682,PSMA1,1,0,0			5903,RANBP2,1,0,0
5685,PSMA4,1,0,0			5955,RCN2,1,0,0
5686,PSMA5,1,0,0			5966,REL,1,0,0
5687,PSMA6,1,0,0			5997,RGS2,1,0,0
5690,PSMB2,1,0,0			6047,RNF4,1,0,0
5693,PSMB5,1,0,0			6059,ABCE1,1,0,0
5701,PSMC2,1,0,0			6124,RPL4,1,0,0
5702,PSMC3,1,0,0			6130,RPL7A,1,0,0
5704,PSMC4,1,0,0			6132,RPL8,1,0,0
5705,PSMC5,1,0,0			6137,RPL13,1,0,0
5709,PSMD3,1,0,0			6143,RPL19,1,0,0
5715,PSMD9,1,0,0			6146,RPL22,1,0,0
5716,PSMD10,1,0,0			6147,RPL23A,1,0,0
5719,PSMD13,1,0,0			6171,RPL41,1,0,0
5720,PSME1,1,0,0			6189,RPS3A,1,0,0
5810,RAD1,1,0,0			6198,RPS6KB1,1,0,0
5879,RAC1,1,0,0			6311,ATXN2,1,0,0
5887,RAD23B,1,0,0			6426,SRSF1,1,0,0
5903,RANBP2,1,0,0			6428,SRSF3,1,0,0
5955,RCN2,1,0,0			6464,SHC1,1,0,0
5966,REL,1,0,0			6472,SHMT2,1,0,0
5970,RELA,1,0,0			6493,SIM2,1,0,0
6059,ABCE1,1,0,0			6531,SLC6A3,1,0,0
6117,RPA1,1,0,0			6576,SLC25A1,1,0,0
6119,RPA3,1,0,0			6588,SLN,1,0,0
6124,RPL4,1,0,0			6602,SMARCD1,1,0,0
6130,RPL7A,1,0,0			6667,SP1,1,0,0
6132,RPL8,1,0,0			6714,SRC,1,0,0
6137,RPL13,1,0,0			6780,STAU1,1,0,0
6146,RPL22,1,0,0			6886,TAL1,1,0,0
6147,RPL23A,1,0,0			6925,TCF4,1,0,0
6171,RPL41,1,0,0			6929,TCF3,1,0,0
6198,RPS6KB1,1,0,0			7067,THRA,1,0,0
6202,RPS8,1,0,0			7068,THRB,1,0,0
6311,ATXN2,1,0,0			7114,TMSB4X,1,0,0
6426,SRSF1,1,0,0			7168,TPM1,1,0,0
6428,SRSF3,1,0,0			7184,HSP90B1,1,0,0
6464,SHC1,1,0,0			7203,CCT3,1,0,0
6472,SHMT2,1,0,0			7277,TUBA4A,1,0,0
6493,SIM2,1,0,0			7283,TUBG1,1,0,0
6531,SLC6A3,1,0,0			7284,TUFM,1,0,0
6576,SLC25A1,1,0,0			7295,TXN,1,0,0
6588,SLN,1,0,0			7297,TYK2,1,0,0
6602,SMARCD1,1,0,0			7322,UBE2D2,1,0,0
6714,SRC,1,0,0			7329,UBE2I,1,0,0
6780,STAU1,1,0,0			7334,UBE2N,1,0,0
6884,TAF13,1,0,0			7391,USF1,1,0,0
6886,TAL1,1,0,0			7412,VCAM1,1,0,0
6925,TCF4,1,0,0			7415,VCP,1,0,0
7067,THRA,1,0,0			7416,VDAC1,1,0,0
7068,THRB,1,0,0			7425,VGF,1,0,0
7114,TMSB4X,1,0,0			7468,WHSC1,1,0,0
7168,TPM1,1,0,0			7531,YWHAE,1,0,0
7184,HSP90B1,1,0,0			7533,YWHAH,1,0,0
7203,CCT3,1,0,0			7818,DAP3,1,0,0
7277,TUBA4A,1,0,0			8444,DYRK3,1,0,0
7283,TUBG1,1,0,0			8506,CNTNAP1,1,0,0
7284,TUFM,1,0,0			8726,EED,1,0,0
7295,TXN,1,0,0			8841,HDAC3,1,0,0
7322,UBE2D2,1,0,0			8870,IER3,1,0,0
7329,UBE2I,1,0,0			8878,SQSTM1,1,0,0
7334,UBE2N,1,0,0			8887,TAX1BP1,1,0,0
7341,SUMO1,1,0,0			8944,SNORD73A,1,0,0
7412,VCAM1,1,0,0			9063,PIAS2,1,0,0
7415,VCP,1,0,0			9092,SART1,1,0,0
7416,VDAC1,1,0,0			9111,NMI,1,0,0
7425,VGF,1,0,0			9131,AIFM1,1,0,0
7428,VHL,1,0,0			9184,BUB3,1,0,0
7468,WHSC1,1,0,0			9246,UBE2L6,1,0,0
7515,XRCC1,1,0,0			9439,MED23,1,0,0
7531,YWHAE,1,0,0			9456,HOMER1,1,0,0
7533,YWHAH,1,0,0			9468,PCYT1B,1,0,0
7818,DAP3,1,0,0			9513,FXR2,1,0,0
7846,TUBA1A,1,0,0			9531,BAG3,1,0,0
8444,DYRK3,1,0,0			9636,ISG15,1,0,0
8506,CNTNAP1,1,0,0			9706,ULK2,1,0,0
8514,KCNAB2,1,0,0			9868,TOMM70A,1,0,0
8535,CBX4,1,0,0			9918,NCAPD2,1,0,0
8815,BANF1,1,0,0			9927,MFN2,1,0,0
8841,HDAC3,1,0,0			9987,HNRPDL,1,0,0
8878,SQSTM1,1,0,0			10014,HDAC5,1,0,0
8887,TAX1BP1,1,0,0			10038,PARP2,1,0,0
9040,UBE2M,1,0,0			10130,PDIA6,1,0,0
9092,SART1,1,0,0			10155,TRIM28,1,0,0
9111,NMI,1,0,0			10165,SLC25A13,1,0,0
9131,AIFM1,1,0,0			10213,PSMD14,1,0,0
9246,UBE2L6,1,0,0			10240,MRPS31,1,0,0
9443,MED7,1,0,0			10241,CALCOCO2,1,0,0
9456,HOMER1,1,0,0			10383,TUBB4B,1,0,0
9468,PCYT1B,1,0,0			10452,TOMM40,1,0,0
9513,FXR2,1,0,0			10492,SYNCRIP,1,0,0
9531,BAG3,1,0,0			10493,VAT1,1,0,0
9555,H2AFY,1,0,0			10521,DDX17,1,0,0
9636,ISG15,1,0,0			10616,RBCK1,1,0,0
9706,ULK2,1,0,0			10625,IVNS1ABP,1,0,0
9734,HDAC9,1,0,0			10627,MYL12A,1,0,0
9821,RB1CC1,1,0,0			10664,CTCF,1,0,0
9924,PAN2,1,0,0			10755,GIPC1,1,0,0
9927,MFN2,1,0,0			10845,CLPX,1,0,0
9987,HNRPDL,1,0,0			10856,RUVBL2,1,0,0
10039,PARP3,1,0,0			10963,STIP1,1,0,0
10130,PDIA6,1,0,0			11091,WDR5,1,0,0
10165,SLC25A13,1,0,0			11315,PARK7,1,0,0
10213,PSMD14,1,0,0			11335,CBX3,1,0,0
10240,MRPS31,1,0,0			22913,RALY,1,0,0
10241,CALCOCO2,1,0,0			23031,MAST3,1,0,0
10273,STUB1,1,0,0			23054,NCOA6,1,0,0
10383,TUBB4B,1,0,0			23076,RRP1B,1,0,0
10492,SYNCRIP,1,0,0			23208,SYT11,1,0,0
10493,VAT1,1,0,0			23214,XPO6,1,0,0
10498,CARM1,1,0,0			23215,PRRC2C,1,0,0
10521,DDX17,1,0,0			23268,DNMBP,1,0,0
10616,RBCK1,1,0,0			23406,COTL1,1,0,0
10625,IVNS1ABP,1,0,0			23581,CASP14,1,0,0
10627,MYL12A,1,0,0			25793,FBXO7,1,0,0
10664,CTCF,1,0,0			26058,GIGYF2,1,0,0
10755,GIPC1,1,0,0			26135,SERBP1,1,0,0
10845,CLPX,1,0,0			26191,PTPN22,1,0,0
10856,RUVBL2,1,0,0			26523,EIF2C1,1,0,0
11335,CBX3,1,0,0			26809,SNORD42A,1,0,0
22913,RALY,1,0,0			26814,SNORD36B,1,0,0
23031,MAST3,1,0,0			26815,SNORD36A,1,0,0
23054,NCOA6,1,0,0			26820,SNORD24,1,0,0
23098,SARM1,1,0,0			27252,KLHL20,1,0,0
23208,SYT11,1,0,0			28957,MRPS28,1,0,0
23214,XPO6,1,0,0			28973,MRPS18B,1,0,0
23215,PRRC2C,1,0,0			30968,STOML2,1,0,0
23268,DNMBP,1,0,0			51024,FIS1,1,0,0
23406,COTL1,1,0,0			51086,TNNI3K,1,0,0
23581,CASP14,1,0,0			51121,RPL26L1,1,0,0
25793,FBXO7,1,0,0			51365,PLA1A,1,0,0
26058,GIGYF2,1,0,0			51465,UBE2J1,1,0,0
26135,SERBP1,1,0,0			51588,PIAS4,1,0,0
26191,PTPN22,1,0,0			51631,LUC7L2,1,0,0
26523,EIF2C1,1,0,0			51649,MRPS23,1,0,0
26809,SNORD42A,1,0,0			51706,CYB5R1,1,0,0
26811,SNORD55,1,0,0			53347,UBASH3A,1,0,0
26814,SNORD36B,1,0,0			54675,CRLS1,1,0,0
26815,SNORD36A,1,0,0			54708,MARCH5,1,0,0
26820,SNORD24,1,0,0			54840,APTX,1,0,0
27252,KLHL20,1,0,0			54927,CHCHD3,1,0,0
28957,MRPS28,1,0,0			55037,PTCD3,1,0,0
28973,MRPS18B,1,0,0			55165,CEP55,1,0,0
30968,STOML2,1,0,0			55294,FBXW7,1,0,0
51024,FIS1,1,0,0			55626,AMBRA1,1,0,0
51086,TNNI3K,1,0,0			55669,MFN1,1,0,0
51121,RPL26L1,1,0,0			55743,CHFR,1,0,0
51365,PLA1A,1,0,0			55750,AGK,1,0,0
51465,UBE2J1,1,0,0			55832,CAND1,1,0,0
51588,PIAS4,1,0,0			55843,ARHGAP15,1,0,0
51631,LUC7L2,1,0,0			55847,CISD1,1,0,0
51649,MRPS23,1,0,0			55854,ZC3H15,1,0,0
51706,CYB5R1,1,0,0			55869,HDAC8,1,0,0
53347,UBASH3A,1,0,0			55929,DMAP1,1,0,0
54472,TOLLIP,1,0,0			56257,MEPCE,1,0,0
54675,CRLS1,1,0,0			56901,NDUFA4L2,1,0,0
54708,MARCH5,1,0,0			56993,TOMM22,1,0,0
54927,CHCHD3,1,0,0			57142,RTN4,1,0,0
54971,BANP,1,0,0			57602,USP36,1,0,0
55037,PTCD3,1,0,0			64087,MCCC2,1,0,0
55165,CEP55,1,0,0			64960,MRPS15,1,0,0
55294,FBXW7,1,0,0			65062,TMEM237,1,0,0
55626,AMBRA1,1,0,0			79083,MLPH,1,0,0
55669,MFN1,1,0,0			80336,PABPC1L,1,0,0
55750,AGK,1,0,0			81027,TUBB1,1,0,0
55781,RIOK2,1,0,0			84172,POLR1B,1,0,0
55833,UBAP2,1,0,0			84263,HSDL2,1,0,0
55847,CISD1,1,0,0			84283,TMEM79,1,0,0
55854,ZC3H15,1,0,0			84284,NTPCR,1,0,0
55869,HDAC8,1,0,0			84305,WIBG,1,0,0
55929,DMAP1,1,0,0			84675,TRIM55,1,0,0
56901,NDUFA4L2,1,0,0			84859,LRCH3,1,0,0
57142,RTN4,1,0,0			84941,HSH2D,1,0,0
64087,MCCC2,1,0,0			85389,SNORD14C,1,0,0
64960,MRPS15,1,0,0			85390,SNORD14D,1,0,0
65062,TMEM237,1,0,0			89941,RHOT2,1,0,0
79083,MLPH,1,0,0			112939,NACC1,1,0,0
79109,MAPKAP1,1,0,0			114088,TRIM9,1,0,0
80336,PABPC1L,1,0,0			135138,PACRG,1,0,0
83666,PARP9,1,0,0			137735,ABRA,1,0,0
84172,POLR1B,1,0,0			142678,MIB2,1,0,0
84263,HSDL2,1,0,0			155061,ZNF746,1,0,0
84283,TMEM79,1,0,0			221692,PHACTR1,1,0,0
84284,NTPCR,1,0,0			284004,HEXDC,1,0,0
84305,WIBG,1,0,0			337867,UBAC2,1,0,0
84557,MAP1LC3A,1,0,0			388646,GBP7,1,0,0
84675,TRIM55,1,0,0			595097,SNORD16,1,0,0
84859,LRCH3,1,0,0			595098,SNORD18A,1,0,0
84941,HSH2D,1,0,0			595099,SNORD18B,1,0,0
85389,SNORD14C,1,0,0			595100,SNORD18C,1,0,0
85390,SNORD14D,1,0,0			606500,SNORD68,1,0,0
94163,SNORD38B,1,0,0			648740,LOC648740,1,0,0
112939,NACC1,1,0,0			100500842,MIR3652,1,0,0
114088,TRIM9,1,0,0			100526835,FPGT-TNNI3K,1,0,0
135138,PACRG,1,0,0			100616387,MIR3064,1,0,0
137735,ABRA,1,0,0			100616408,MIR5047,1,0,0
142678,MIB2,1,0,0
155061,ZNF746,1,0,0
200558,APLF,1,0,0
203068,TUBB,1,0,0
221692,PHACTR1,1,0,0
222229,LRWD1,1,0,0
253260,RICTOR,1,0,0
284004,HEXDC,1,0,0
337867,UBAC2,1,0,0
388646,GBP7,1,0,0
595097,SNORD16,1,0,0
595098,SNORD18A,1,0,0
595099,SNORD18B,1,0,0
595100,SNORD18C,1,0,0
606500,SNORD68,1,0,0
648740,LOC648740,1,0,0
100500842,MIR3652,1,0,0
100526835,FPGT-TNNI3K,1,0,0
100616367,MIR4467,1,0,0
100616387,MIR3064,1,0,0
100616408,MIR5047,1,0,0

[truncated: 4 more sheets: Signaling, SIG2, tPPI-Esoph, tPPI-Adip-v]
